# Supplementary material for: RevEcoR: an R package for the reverse ecology analysis of microbiomes
Source: BMC Bioinformatics. 2016 Jul 29;17:294. doi: 10.1186/s12859-016-1088-4 (PMC4965897; doi:10.1186/s12859-016-1088-4)
Supplement: Additional file 2: — Additional information on 116 gut prevalent species, including species names, species interactions and co-occurrence scores. (XLSX 300 kb) [file 12859_2016_1088_MOESM2_ESM.xlsx]

## Sheet: gut_prevalent_species
Bacteroides_uniformis_ATCC_8492
Alistipes_putredinis_DSM_17216
Parabacteroides_merdae_ATCC_43184
Dorea_longicatena_DSM_13814
Bacteroides_caccae_ATCC_43185
Ruminococcus_bromii_L2_63
Bacteroides_thetaiotaomicron_VPI_5482
Eubacterium_hallii_DSM_3353
Ruminococcus_lactaris_ATCC_29176
Bifidobacterium_adolescentis_L2_32
Ruminococcus_torques_L2_14
Akkermansia_muciniphila_ATCC_BAA_835
Butyrivibrio_crossotus_DSM_2876
Dorea_formicigenerans_ATCC_27755
Faecalibacterium_prausnitzii_SL3_3
Bacteroides_cellulosilyticus_DSM_14838
Bacteroides_stercoris_ATCC_43183
Collinsella_aerofaciens_ATCC_25986
Bacteroides_eggerthii_DSM_20697
Bacteroides_vulgatus_ATCC_8482
Roseburia_intestinalis_M50_1
Bifidobacterium_longum_longum_CCUG_52486
Eubacterium_siraeum_70_3
Bacteroides_ovatus_ATCC_8483
Eubacterium_ventriosum_ATCC_27560
Parabacteroides_distasonis_ATCC_8503
Bacteroides_xylanisolvens_XB1A
Eubacterium_biforme_DSM_3989
Eubacterium_rectale_M104_1
Coprococcus_eutactus_ATCC_27759
Coprococcus_comes_ATCC_27758
Bacteroides_finegoldii_DSM_17565
Ruminococcus_obeum_A2_162
Parabacteroides_johnsonii_DSM_18315
Bacteroides_dorei_5_1_36_D4
Streptococcus_thermophilus_LMD_9
Bacteroides_pectinophilus_ATCC_43243
Clostridium_leptum_DSM_753
Bacteroides_dorei_DSM_17855
Catenibacterium_mitsuokai_DSM_15897
Bacteroides_coprophilus_DSM_18228
Bifidobacterium_bifidum_NCIMB_41171
Clostridium_bolteae_ATCC_BAA_613
Ruminococcus_gnavus_ATCC_29149
Desulfovibrio_piger_ATCC_29098
Bacteroides_fragilis_3_1_12
Bifidobacterium_pseudocatenulatum_DSM_20438
Clostridium_sp_M62_1
Escherichia_coli_O157_H7_EC4115
Bifidobacterium_catenulatum_DSM_16992
Clostridium_bartlettii_DSM_16795
Pseudoflavonifractor_capillosus_ATCC_29799
Subdoligranulum_variabile_DSM_15176
Clostridium_symbiosum_WAL_14163
Mitsuokella_multacida_DSM_20544
Clostridium_nexile_DSM_1787
Methanobrevibacter_smithii_DSM_2375
Anaerotruncus_colihominis_DSM_17241
Megamonas_hypermegale_ART12_1
Clostridium_spiroforme_DSM_1552
Bifidobacterium_animalis_lactis_AD011
Clostridium_asparagiforme_DSM_15981
Clostridium_scindens_ATCC_35704
Bifidobacterium_dentium_ATCC_27678
Enterococcus_faecalis_TX0104
Blautia_hydrogenotrophica_DSM_10507
Bifidobacterium_angulatum_DSM_20098
Streptococcus_gordonii_Challis_CH1
Eubacterium_dolichum_DSM_3991
Bifidobacterium_breve_DSM_20213
Lactobacillus_acidophilus_NCFM
Klebsiella_pneumoniae_342
Lactobacillus_johnsonii_NCC_533
Collinsella_stercoris_DSM_13279
Anaerostipes_caccae_DSM_14662
Streptococcus_sanguinis_SK36
Streptococcus_infantarius_infantarius_ATCC_BAA_102
Pediococcus_pentosaceus_ATCC_25745
Haemophilus_influenzae_NTHi_86_028NP
Collinsella_intestinalis_DSM_13280
Actinomyces_odontolyticus_ATCC_17982
Helicobacter_pullorum_MIT_98_5489
Butyrivibrio_fibrisolvens_16_4
Enterobacter_cancerogenus_ATCC_35316
Lactobacillus_sakei_sakei_23K
Lactobacillus_gasseri_ATCC_33323
Fusobacterium_nucleatum_nucleatum_ATCC_25586
Lactococcus_lactis_cremoris_MG1363
Candidatus_Sulcia_muelleri_GWSS
Clostridium_difficile_630
Lactobacillus_fermentum_IFO_3956
Clostridium_hylemonae_DSM_15053
Methanosphaera_stadtmanae_DSM_3091
Campylobacter_hominis_ATCC_BAA_381
Porphyromonas_gingivalis_ATCC_33277
Lactobacillus_casei_casei_BL23
Clostridium_phytofermentans_ISDg
Enterococcus_faecalis_TX1322
Clostridium_perfringens_ATCC_13124
Leuconostoc_mesenteroides_mesenteroides_ATCC_8293
Lactobacillus_ultunensis_DSM_16047
Citrobacter_koseri_ATCC_BAA_895
Desulfovibrio_vulgaris_Miyazaki_F
Proteus_mirabilis_HI4320
Lactobacillus_helveticus_DPC_4571
Anaerofustis_stercorihominis_DSM_17244
Finegoldia_magna_ATCC_29328
Campylobacter_concisus_13826
Pseudomonas_aeruginosa_LESB58
Bifidobacterium_gallicum_DSM_20093
Lactobacillus_paracasei_ATCC_25302
Cronobacter_sakazakii_ATCC_BAA_894
Anaerococcus_hydrogenalis_DSM_7454
Lactobacillus_hilgardii_ATCC_8290
Proteus_penneri_ATCC_35198
Staphylococcus_saprophyticus_saprophyticus_ATCC_15305

## Sheet: competition_index
Metabolic competition index	Bacteroides_uniformis_ATCC_8492	Alistipes_putredinis_DSM_17216	Parabacteroides_merdae_ATCC_43184	Dorea_longicatena_DSM_13814	Bacteroides_caccae_ATCC_43185	Ruminococcus_bromii_L2_63	Bacteroides_thetaiotaomicron_VPI_5482	Eubacterium_hallii_DSM_3353	Ruminococcus_lactaris_ATCC_29176	Bifidobacterium_adolescentis_L2_32	Ruminococcus_torques_L2_14	Akkermansia_muciniphila_ATCC_BAA_835	Butyrivibrio_crossotus_DSM_2876	Dorea_formicigenerans_ATCC_27755	Faecalibacterium_prausnitzii_SL3_3	Bacteroides_cellulosilyticus_DSM_14838	Bacteroides_stercoris_ATCC_43183	Collinsella_aerofaciens_ATCC_25986	Bacteroides_eggerthii_DSM_20697	Bacteroides_vulgatus_ATCC_8482	Roseburia_intestinalis_M50_1	Bifidobacterium_longum_longum_CCUG_52486	Eubacterium_siraeum_70_3	Bacteroides_ovatus_ATCC_8483	Eubacterium_ventriosum_ATCC_27560	Parabacteroides_distasonis_ATCC_8503	Bacteroides_xylanisolvens_XB1A	Eubacterium_biforme_DSM_3989	Eubacterium_rectale_M104_1	Coprococcus_eutactus_ATCC_27759	Coprococcus_comes_ATCC_27758	Bacteroides_finegoldii_DSM_17565	Ruminococcus_obeum_A2_162	Parabacteroides_johnsonii_DSM_18315	Bacteroides_dorei_5_1_36_D4	Streptococcus_thermophilus_LMD_9	Bacteroides_pectinophilus_ATCC_43243	Clostridium_leptum_DSM_753	Bacteroides_dorei_DSM_17855	Catenibacterium_mitsuokai_DSM_15897	Bacteroides_coprophilus_DSM_18228	Bifidobacterium_bifidum_NCIMB_41171	Clostridium_bolteae_ATCC_BAA_613	Ruminococcus_gnavus_ATCC_29149	Desulfovibrio_piger_ATCC_29098	Bacteroides_fragilis_3_1_12	Bifidobacterium_pseudocatenulatum_DSM_20438	Clostridium_sp_M62_1	Escherichia_coli_O157_H7_EC4115
Bacteroides_uniformis_ATCC_8492	1	0.407407	0.722222	0.537037	0.759259	0.296296	0.740741	0.351852	0.425926	0.5	0.555556	0.462963	0.462963	0.425926	0.592593	0.777778	0.777778	0.351852	0.666667	0.833333	0.62963	0.537037	0.481481	0.833333	0.5	0.722222	0.722222	0.37037	0.611111	0.685185	0.555556	0.777778	0.5	0.685185	0.777778	0.37037	0.407407	0.62963	0.759259	0.537037	0.740741	0.5	0.648148	0.611111	0.259259	0.740741	0.574074	0.444444	0.555556
Alistipes_putredinis_DSM_17216	0.733333	1	0.7	0.633333	0.6	0.466667	0.6	0.566667	0.633333	0.633333	0.5	0.433333	0.633333	0.566667	0.466667	0.633333	0.733333	0.533333	0.666667	0.666667	0.566667	0.633333	0.5	0.6	0.533333	0.633333	0.533333	0.533333	0.666667	0.666667	0.6	0.6	0.5	0.6	0.666667	0.533333	0.533333	0.7	0.633333	0.666667	0.6	0.6	0.6	0.533333	0.433333	0.666667	0.7	0.533333	0.433333
Parabacteroides_merdae_ATCC_43184	0.886364	0.477273	1	0.613636	0.886364	0.318182	0.818182	0.386364	0.454545	0.613636	0.636364	0.545455	0.545455	0.477273	0.613636	0.818182	0.863636	0.431818	0.772727	0.909091	0.659091	0.659091	0.568182	0.863636	0.568182	0.909091	0.795455	0.431818	0.704545	0.772727	0.659091	0.840909	0.545455	0.909091	0.909091	0.431818	0.409091	0.704545	0.909091	0.659091	0.863636	0.613636	0.795455	0.681818	0.272727	0.909091	0.681818	0.568182	0.590909
Dorea_longicatena_DSM_13814	0.617021	0.404255	0.574468	1	0.574468	0.319149	0.553191	0.446809	0.744681	0.553191	0.659574	0.404255	0.489362	0.680851	0.531915	0.553191	0.574468	0.638298	0.574468	0.574468	0.659574	0.765957	0.468085	0.574468	0.617021	0.574468	0.531915	0.553191	0.744681	0.680851	0.787234	0.510638	0.765957	0.531915	0.574468	0.425532	0.425532	0.638298	0.553191	0.702128	0.553191	0.659574	0.808511	0.851064	0.297872	0.553191	0.574468	0.553191	0.446809
Bacteroides_caccae_ATCC_43185	0.911111	0.4	0.866667	0.6	1	0.311111	0.933333	0.377778	0.444444	0.577778	0.644444	0.6	0.444444	0.466667	0.6	0.866667	0.822222	0.422222	0.777778	0.977778	0.644444	0.622222	0.533333	0.977778	0.555556	0.911111	0.911111	0.377778	0.688889	0.755556	0.644444	0.866667	0.6	0.844444	0.933333	0.422222	0.377778	0.644444	0.933333	0.6	0.911111	0.577778	0.777778	0.666667	0.311111	0.933333	0.6	0.533333	0.711111
Ruminococcus_bromii_L2_63	0.592593	0.518519	0.518519	0.555556	0.518519	1	0.481481	0.592593	0.62963	0.555556	0.481481	0.407407	0.555556	0.518519	0.481481	0.518519	0.518519	0.555556	0.555556	0.518519	0.518519	0.555556	0.481481	0.518519	0.518519	0.444444	0.407407	0.555556	0.592593	0.666667	0.555556	0.407407	0.518519	0.444444	0.518519	0.481481	0.666667	0.777778	0.481481	0.62963	0.444444	0.592593	0.592593	0.555556	0.37037	0.481481	0.518519	0.592593	0.407407
Bacteroides_thetaiotaomicron_VPI_5482	0.930233	0.418605	0.837209	0.604651	0.976744	0.302326	1	0.395349	0.44186	0.604651	0.651163	0.581395	0.465116	0.465116	0.604651	0.906977	0.860465	0.418605	0.790698	0.976744	0.651163	0.627907	0.534884	0.953488	0.581395	0.906977	0.906977	0.395349	0.697674	0.767442	0.651163	0.860465	0.604651	0.813953	0.930233	0.418605	0.372093	0.674419	0.906977	0.604651	0.883721	0.55814	0.767442	0.697674	0.348837	0.906977	0.627907	0.488372	0.697674
Eubacterium_hallii_DSM_3353	0.655172	0.586207	0.586207	0.724138	0.586207	0.551724	0.586207	1	0.758621	0.62069	0.724138	0.586207	0.724138	0.724138	0.62069	0.551724	0.586207	0.655172	0.62069	0.586207	0.724138	0.655172	0.586207	0.586207	0.758621	0.517241	0.517241	0.586207	0.793103	0.758621	0.689655	0.482759	0.724138	0.517241	0.586207	0.517241	0.62069	0.724138	0.551724	0.689655	0.551724	0.655172	0.758621	0.793103	0.551724	0.586207	0.655172	0.689655	0.517241
Ruminococcus_lactaris_ATCC_29176	0.547619	0.452381	0.47619	0.833333	0.47619	0.404762	0.452381	0.52381	1	0.52381	0.666667	0.404762	0.642857	0.738095	0.547619	0.452381	0.47619	0.714286	0.5	0.47619	0.690476	0.714286	0.404762	0.47619	0.595238	0.452381	0.428571	0.595238	0.738095	0.571429	0.738095	0.404762	0.785714	0.428571	0.47619	0.47619	0.52381	0.619048	0.452381	0.928571	0.452381	0.738095	0.785714	0.880952	0.333333	0.47619	0.5	0.642857	0.380952
Bifidobacterium_adolescentis_L2_32	0.6	0.422222	0.6	0.577778	0.577778	0.333333	0.577778	0.4	0.488889	1	0.577778	0.422222	0.4	0.422222	0.466667	0.555556	0.6	0.555556	0.555556	0.577778	0.6	0.866667	0.466667	0.577778	0.511111	0.577778	0.533333	0.377778	0.644444	0.622222	0.644444	0.533333	0.533333	0.533333	0.577778	0.422222	0.355556	0.622222	0.577778	0.577778	0.577778	0.733333	0.622222	0.577778	0.288889	0.577778	0.955556	0.444444	0.533333
Ruminococcus_torques_L2_14	0.612245	0.306122	0.571429	0.632653	0.591837	0.265306	0.571429	0.428571	0.571429	0.530612	1	0.44898	0.510204	0.489796	0.755102	0.571429	0.571429	0.44898	0.55102	0.591837	0.734694	0.571429	0.428571	0.591837	0.632653	0.591837	0.55102	0.408163	0.755102	0.653061	0.612245	0.571429	0.714286	0.510204	0.591837	0.428571	0.387755	0.693878	0.571429	0.693878	0.55102	0.489796	0.897959	0.755102	0.285714	0.55102	0.571429	0.591837	0.591837
Akkermansia_muciniphila_ATCC_BAA_835	0.735294	0.382353	0.705882	0.558824	0.794118	0.323529	0.735294	0.5	0.5	0.558824	0.647059	1	0.470588	0.558824	0.529412	0.676471	0.617647	0.529412	0.558824	0.794118	0.617647	0.617647	0.5	0.764706	0.470588	0.735294	0.676471	0.441176	0.676471	0.647059	0.617647	0.735294	0.558824	0.647059	0.735294	0.5	0.441176	0.558824	0.705882	0.647059	0.764706	0.647059	0.676471	0.647059	0.441176	0.764706	0.588235	0.588235	0.705882
Butyrivibrio_crossotus_DSM_2876	0.735294	0.558824	0.705882	0.676471	0.588235	0.441176	0.588235	0.617647	0.794118	0.529412	0.735294	0.470588	1	0.588235	0.735294	0.647059	0.676471	0.558824	0.647059	0.647059	0.764706	0.558824	0.529412	0.588235	0.647059	0.617647	0.529412	0.529412	0.764706	0.735294	0.588235	0.588235	0.617647	0.617647	0.647059	0.529412	0.647059	0.852941	0.617647	0.823529	0.588235	0.617647	0.705882	0.764706	0.382353	0.647059	0.617647	0.705882	0.382353
Dorea_formicigenerans_ATCC_27755	0.589744	0.435897	0.538462	0.820513	0.538462	0.358974	0.512821	0.538462	0.794872	0.487179	0.615385	0.487179	0.512821	1	0.512821	0.487179	0.512821	0.692308	0.538462	0.538462	0.589744	0.74359	0.410256	0.538462	0.615385	0.512821	0.487179	0.717949	0.666667	0.641026	0.769231	0.487179	0.717949	0.487179	0.512821	0.461538	0.461538	0.538462	0.512821	0.794872	0.538462	0.717949	0.846154	0.820513	0.410256	0.512821	0.538462	0.589744	0.384615
Faecalibacterium_prausnitzii_SL3_3	0.680851	0.297872	0.574468	0.531915	0.574468	0.276596	0.553191	0.382979	0.489362	0.446809	0.787234	0.382979	0.531915	0.425532	1	0.574468	0.553191	0.404255	0.510638	0.574468	0.744681	0.468085	0.510638	0.638298	0.531915	0.553191	0.531915	0.404255	0.680851	0.617021	0.531915	0.617021	0.574468	0.531915	0.574468	0.446809	0.404255	0.702128	0.553191	0.680851	0.531915	0.446809	0.765957	0.680851	0.297872	0.553191	0.468085	0.595745	0.510638
Bacteroides_cellulosilyticus_DSM_14838	0.913043	0.413043	0.782609	0.565217	0.847826	0.304348	0.847826	0.347826	0.413043	0.543478	0.608696	0.5	0.478261	0.413043	0.586957	1	0.804348	0.413043	0.717391	0.913043	0.608696	0.565217	0.565217	0.869565	0.543478	0.847826	0.826087	0.347826	0.652174	0.717391	0.565217	0.804348	0.565217	0.76087	0.869565	0.391304	0.369565	0.673913	0.847826	0.586957	0.804348	0.478261	0.73913	0.630435	0.282609	0.826087	0.608696	0.478261	0.608696
Bacteroides_stercoris_ATCC_43183	1	0.52381	0.904762	0.642857	0.880952	0.333333	0.880952	0.404762	0.47619	0.642857	0.666667	0.5	0.547619	0.47619	0.619048	0.880952	1	0.428571	0.833333	0.928571	0.642857	0.666667	0.547619	0.880952	0.595238	0.857143	0.833333	0.428571	0.738095	0.809524	0.666667	0.880952	0.595238	0.833333	0.928571	0.428571	0.404762	0.761905	0.904762	0.642857	0.833333	0.595238	0.785714	0.714286	0.309524	0.857143	0.714286	0.52381	0.595238
Collinsella_aerofaciens_ATCC_25986	0.413043	0.347826	0.413043	0.652174	0.413043	0.326087	0.391304	0.413043	0.652174	0.543478	0.478261	0.391304	0.413043	0.586957	0.413043	0.413043	0.391304	1	0.391304	0.413043	0.434783	0.630435	0.369565	0.413043	0.413043	0.391304	0.347826	0.565217	0.521739	0.478261	0.586957	0.369565	0.608696	0.391304	0.413043	0.478261	0.326087	0.456522	0.391304	0.73913	0.413043	0.673913	0.717391	0.695652	0.282609	0.413043	0.521739	0.5	0.369565
Bacteroides_eggerthii_DSM_20697	0.972973	0.540541	0.918919	0.72973	0.945946	0.405405	0.918919	0.486486	0.567568	0.675676	0.72973	0.513514	0.594595	0.567568	0.648649	0.891892	0.945946	0.486486	1	0.945946	0.702703	0.72973	0.513514	0.945946	0.702703	0.837838	0.864865	0.513514	0.783784	0.864865	0.702703	0.891892	0.621622	0.810811	0.945946	0.486486	0.486486	0.756757	0.918919	0.702703	0.891892	0.621622	0.864865	0.72973	0.351351	0.864865	0.702703	0.540541	0.648649
Bacteroides_vulgatus_ATCC_8482	0.865385	0.384615	0.769231	0.519231	0.846154	0.269231	0.807692	0.326923	0.384615	0.5	0.557692	0.519231	0.423077	0.403846	0.519231	0.807692	0.75	0.365385	0.673077	1	0.557692	0.615385	0.5	0.826923	0.480769	0.807692	0.769231	0.346154	0.596154	0.673077	0.557692	0.788462	0.519231	0.75	0.942308	0.365385	0.346154	0.673077	0.846154	0.519231	0.807692	0.596154	0.653846	0.576923	0.269231	0.826923	0.653846	0.442308	0.673077
Roseburia_intestinalis_M50_1	0.641509	0.320755	0.54717	0.584906	0.54717	0.264151	0.528302	0.396226	0.54717	0.509434	0.679245	0.396226	0.490566	0.433962	0.660377	0.528302	0.509434	0.377358	0.490566	0.54717	1	0.54717	0.490566	0.622642	0.54717	0.54717	0.528302	0.377358	0.773585	0.603774	0.660377	0.54717	0.584906	0.490566	0.54717	0.320755	0.396226	0.622642	0.528302	0.566038	0.528302	0.45283	0.660377	0.660377	0.226415	0.528302	0.54717	0.54717	0.415094
Bifidobacterium_longum_longum_CCUG_52486	0.54717	0.358491	0.54717	0.679245	0.528302	0.283019	0.509434	0.358491	0.566038	0.735849	0.528302	0.396226	0.358491	0.54717	0.415094	0.490566	0.528302	0.54717	0.509434	0.603774	0.54717	1	0.396226	0.528302	0.471698	0.509434	0.471698	0.509434	0.584906	0.566038	0.735849	0.490566	0.641509	0.490566	0.603774	0.377358	0.339623	0.641509	0.528302	0.641509	0.528302	0.849057	0.698113	0.679245	0.226415	0.509434	0.830189	0.396226	0.528302
Eubacterium_siraeum_70_3	0.722222	0.416667	0.694444	0.611111	0.666667	0.361111	0.638889	0.472222	0.472222	0.583333	0.583333	0.472222	0.5	0.444444	0.666667	0.722222	0.638889	0.472222	0.527778	0.722222	0.722222	0.583333	1	0.694444	0.555556	0.666667	0.638889	0.333333	0.694444	0.666667	0.638889	0.638889	0.694444	0.694444	0.722222	0.388889	0.388889	0.75	0.694444	0.555556	0.638889	0.5	0.666667	0.666667	0.388889	0.722222	0.611111	0.555556	0.555556
Bacteroides_ovatus_ATCC_8483	0.9375	0.375	0.791667	0.5625	0.916667	0.291667	0.854167	0.354167	0.416667	0.541667	0.604167	0.541667	0.416667	0.4375	0.625	0.833333	0.770833	0.395833	0.729167	0.895833	0.6875	0.583333	0.520833	1	0.520833	0.833333	0.875	0.354167	0.645833	0.708333	0.583333	0.875	0.5625	0.770833	0.854167	0.395833	0.354167	0.604167	0.854167	0.5625	0.854167	0.541667	0.729167	0.625	0.291667	0.854167	0.5625	0.5	0.645833
Eubacterium_ventriosum_ATCC_27560	0.75	0.444444	0.694444	0.805556	0.694444	0.388889	0.694444	0.611111	0.694444	0.638889	0.861111	0.444444	0.611111	0.666667	0.694444	0.694444	0.694444	0.527778	0.722222	0.694444	0.805556	0.694444	0.555556	0.694444	1	0.694444	0.638889	0.527778	0.916667	0.805556	0.722222	0.611111	0.805556	0.638889	0.694444	0.472222	0.5	0.777778	0.666667	0.694444	0.638889	0.527778	0.944444	0.944444	0.333333	0.638889	0.694444	0.666667	0.527778
Parabacteroides_distasonis_ATCC_8503	0.8125	0.395833	0.833333	0.5625	0.854167	0.25	0.8125	0.3125	0.395833	0.541667	0.604167	0.520833	0.4375	0.416667	0.541667	0.8125	0.75	0.375	0.645833	0.875	0.604167	0.5625	0.5	0.833333	0.520833	1	0.791667	0.354167	0.604167	0.645833	0.5625	0.770833	0.541667	0.8125	0.833333	0.354167	0.333333	0.625	0.833333	0.541667	0.791667	0.5	0.729167	0.604167	0.270833	0.854167	0.604167	0.479167	0.625
Bacteroides_xylanisolvens_XB1A	0.928571	0.380952	0.833333	0.595238	0.97619	0.261905	0.928571	0.357143	0.428571	0.571429	0.642857	0.547619	0.428571	0.452381	0.595238	0.904762	0.833333	0.380952	0.761905	0.952381	0.666667	0.595238	0.547619	1	0.547619	0.904762	1	0.333333	0.690476	0.738095	0.619048	0.857143	0.595238	0.809524	0.904762	0.380952	0.333333	0.642857	0.904762	0.571429	0.904762	0.547619	0.761905	0.666667	0.309524	0.904762	0.595238	0.52381	0.666667
Eubacterium_biforme_DSM_3989	0.465116	0.372093	0.44186	0.604651	0.395349	0.348837	0.395349	0.395349	0.581395	0.395349	0.465116	0.348837	0.418605	0.651163	0.44186	0.372093	0.418605	0.604651	0.44186	0.418605	0.465116	0.627907	0.27907	0.395349	0.44186	0.395349	0.325581	1	0.465116	0.511628	0.651163	0.348837	0.511628	0.372093	0.395349	0.465116	0.348837	0.465116	0.372093	0.72093	0.418605	0.627907	0.744186	0.627907	0.325581	0.372093	0.465116	0.465116	0.418605
Eubacterium_rectale_M104_1	0.66	0.4	0.62	0.7	0.62	0.32	0.6	0.46	0.62	0.58	0.74	0.46	0.52	0.52	0.64	0.6	0.62	0.48	0.58	0.62	0.82	0.62	0.5	0.62	0.66	0.58	0.58	0.4	1	0.76	0.76	0.56	0.7	0.58	0.62	0.42	0.44	0.72	0.6	0.68	0.6	0.54	0.76	0.8	0.32	0.6	0.62	0.7	0.46
Coprococcus_eutactus_ATCC_27759	0.770833	0.416667	0.708333	0.666667	0.708333	0.375	0.6875	0.458333	0.5	0.583333	0.666667	0.458333	0.520833	0.520833	0.604167	0.6875	0.708333	0.458333	0.666667	0.729167	0.666667	0.625	0.5	0.708333	0.604167	0.645833	0.645833	0.458333	0.791667	1	0.6875	0.645833	0.604167	0.666667	0.708333	0.416667	0.458333	0.708333	0.6875	0.625	0.708333	0.604167	0.75	0.708333	0.291667	0.6875	0.645833	0.604167	0.520833
Coprococcus_comes_ATCC_27758	0.555556	0.333333	0.537037	0.685185	0.537037	0.277778	0.518519	0.37037	0.574074	0.537037	0.555556	0.388889	0.37037	0.555556	0.462963	0.481481	0.518519	0.5	0.481481	0.537037	0.648148	0.722222	0.425926	0.518519	0.481481	0.5	0.481481	0.518519	0.703704	0.611111	1	0.462963	0.648148	0.5	0.537037	0.314815	0.296296	0.518519	0.518519	0.592593	0.5	0.574074	0.722222	0.666667	0.277778	0.518519	0.574074	0.462963	0.425926
Bacteroides_finegoldii_DSM_17565	0.954545	0.409091	0.840909	0.545455	0.886364	0.25	0.840909	0.318182	0.386364	0.545455	0.636364	0.568182	0.454545	0.431818	0.659091	0.840909	0.840909	0.386364	0.75	0.931818	0.659091	0.590909	0.522727	0.954545	0.5	0.840909	0.818182	0.340909	0.636364	0.704545	0.568182	1	0.545455	0.795455	0.909091	0.431818	0.318182	0.659091	0.886364	0.568182	0.840909	0.545455	0.704545	0.613636	0.295455	0.863636	0.613636	0.454545	0.636364
Ruminococcus_obeum_A2_162	0.519231	0.288462	0.461538	0.692308	0.519231	0.269231	0.5	0.403846	0.634615	0.461538	0.673077	0.365385	0.403846	0.538462	0.519231	0.5	0.480769	0.538462	0.442308	0.519231	0.596154	0.653846	0.480769	0.519231	0.557692	0.5	0.480769	0.423077	0.673077	0.557692	0.673077	0.461538	1	0.461538	0.519231	0.326923	0.384615	0.596154	0.5	0.653846	0.480769	0.519231	0.788462	0.826923	0.25	0.480769	0.5	0.480769	0.461538
Parabacteroides_johnsonii_DSM_18315	0.902439	0.439024	0.97561	0.609756	0.926829	0.292683	0.853659	0.365854	0.439024	0.585366	0.609756	0.536585	0.512195	0.463415	0.609756	0.853659	0.853659	0.439024	0.731707	0.95122	0.634146	0.634146	0.609756	0.902439	0.560976	0.95122	0.829268	0.390244	0.707317	0.780488	0.658537	0.853659	0.585366	1	0.95122	0.439024	0.414634	0.682927	0.97561	0.609756	0.878049	0.585366	0.780488	0.682927	0.292683	0.95122	0.658537	0.560976	0.609756
Bacteroides_dorei_5_1_36_D4	0.84	0.4	0.8	0.54	0.84	0.28	0.8	0.34	0.4	0.52	0.58	0.5	0.44	0.4	0.54	0.8	0.78	0.38	0.7	0.98	0.58	0.64	0.52	0.82	0.5	0.8	0.76	0.34	0.62	0.68	0.58	0.8	0.54	0.78	1	0.38	0.34	0.7	0.88	0.54	0.78	0.6	0.68	0.6	0.28	0.82	0.66	0.46	0.66
Streptococcus_thermophilus_LMD_9	0.606061	0.484848	0.575758	0.606061	0.575758	0.393939	0.545455	0.454545	0.606061	0.575758	0.636364	0.515152	0.545455	0.545455	0.636364	0.545455	0.545455	0.666667	0.545455	0.575758	0.515152	0.606061	0.424242	0.575758	0.515152	0.515152	0.484848	0.606061	0.636364	0.606061	0.515152	0.575758	0.515152	0.545455	0.575758	1	0.454545	0.636364	0.545455	0.848485	0.575758	0.606061	0.69697	0.606061	0.393939	0.575758	0.575758	0.575758	0.545455
Bacteroides_pectinophilus_ATCC_43243	0.6875	0.5	0.5625	0.625	0.53125	0.5625	0.5	0.5625	0.6875	0.5	0.59375	0.46875	0.6875	0.5625	0.59375	0.53125	0.53125	0.46875	0.5625	0.5625	0.65625	0.5625	0.4375	0.53125	0.5625	0.5	0.4375	0.46875	0.6875	0.6875	0.5	0.4375	0.625	0.53125	0.53125	0.46875	1	0.6875	0.53125	0.6875	0.53125	0.5625	0.625	0.6875	0.375	0.5	0.5625	0.625	0.375
Clostridium_leptum_DSM_753	0.596491	0.368421	0.54386	0.526316	0.508772	0.368421	0.508772	0.368421	0.45614	0.491228	0.596491	0.333333	0.508772	0.368421	0.578947	0.54386	0.561404	0.368421	0.491228	0.614035	0.578947	0.596491	0.473684	0.508772	0.491228	0.526316	0.473684	0.350877	0.631579	0.596491	0.491228	0.508772	0.54386	0.491228	0.614035	0.368421	0.385965	1	0.526316	0.54386	0.473684	0.561404	0.614035	0.666667	0.245614	0.491228	0.614035	0.491228	0.473684
Bacteroides_dorei_DSM_17855	0.911111	0.422222	0.888889	0.577778	0.933333	0.288889	0.866667	0.355556	0.422222	0.577778	0.622222	0.533333	0.466667	0.444444	0.577778	0.866667	0.844444	0.4	0.755556	0.977778	0.622222	0.622222	0.555556	0.911111	0.533333	0.888889	0.844444	0.355556	0.666667	0.733333	0.622222	0.866667	0.577778	0.888889	0.977778	0.4	0.377778	0.666667	1	0.577778	0.866667	0.577778	0.755556	0.644444	0.288889	0.911111	0.644444	0.511111	0.644444
Catenibacterium_mitsuokai_DSM_15897	0.54717	0.377358	0.54717	0.622642	0.509434	0.320755	0.490566	0.377358	0.735849	0.490566	0.641509	0.415094	0.528302	0.584906	0.603774	0.509434	0.509434	0.641509	0.490566	0.509434	0.566038	0.641509	0.377358	0.509434	0.471698	0.490566	0.45283	0.584906	0.641509	0.566038	0.603774	0.471698	0.641509	0.471698	0.509434	0.528302	0.415094	0.584906	0.490566	1	0.509434	0.698113	0.830189	0.754717	0.245283	0.509434	0.471698	0.584906	0.415094
Bacteroides_coprophilus_DSM_18228	0.930233	0.418605	0.883721	0.604651	0.953488	0.27907	0.883721	0.372093	0.44186	0.604651	0.627907	0.604651	0.465116	0.488372	0.581395	0.860465	0.813953	0.44186	0.767442	0.976744	0.651163	0.651163	0.534884	0.953488	0.534884	0.883721	0.883721	0.418605	0.697674	0.790698	0.627907	0.860465	0.581395	0.837209	0.906977	0.44186	0.395349	0.627907	0.906977	0.627907	1	0.627907	0.767442	0.651163	0.302326	0.930233	0.651163	0.534884	0.651163
Bifidobacterium_bifidum_NCIMB_41171	0.473684	0.315789	0.473684	0.54386	0.45614	0.280702	0.421053	0.333333	0.54386	0.578947	0.421053	0.385965	0.368421	0.491228	0.368421	0.385965	0.438596	0.54386	0.403509	0.54386	0.421053	0.789474	0.315789	0.45614	0.333333	0.421053	0.403509	0.473684	0.473684	0.508772	0.54386	0.421053	0.473684	0.421053	0.526316	0.350877	0.315789	0.561404	0.45614	0.649123	0.473684	1	0.596491	0.614035	0.210526	0.45614	0.649123	0.438596	0.421053
Clostridium_bolteae_ATCC_BAA_613	0.522388	0.268657	0.522388	0.567164	0.522388	0.238806	0.492537	0.328358	0.492537	0.41791	0.656716	0.343284	0.358209	0.492537	0.537313	0.507463	0.492537	0.492537	0.477612	0.507463	0.522388	0.552239	0.358209	0.522388	0.507463	0.522388	0.477612	0.477612	0.567164	0.537313	0.58209	0.462687	0.61194	0.477612	0.507463	0.343284	0.298507	0.522388	0.507463	0.656716	0.492537	0.507463	1	0.686567	0.208955	0.492537	0.447761	0.492537	0.462687
Ruminococcus_gnavus_ATCC_29149	0.6	0.290909	0.545455	0.727273	0.545455	0.272727	0.545455	0.418182	0.672727	0.472727	0.672727	0.4	0.472727	0.581818	0.581818	0.527273	0.545455	0.581818	0.490909	0.545455	0.636364	0.654545	0.436364	0.545455	0.618182	0.527273	0.509091	0.490909	0.727273	0.618182	0.654545	0.490909	0.781818	0.509091	0.545455	0.363636	0.4	0.690909	0.527273	0.727273	0.509091	0.636364	0.836364	1	0.254545	0.509091	0.490909	0.581818	0.436364
Desulfovibrio_piger_ATCC_29098	0.451613	0.419355	0.387097	0.451613	0.451613	0.322581	0.483871	0.516129	0.451613	0.419355	0.451613	0.483871	0.419355	0.516129	0.451613	0.419355	0.419355	0.419355	0.419355	0.451613	0.387097	0.387097	0.451613	0.451613	0.387097	0.419355	0.419355	0.451613	0.516129	0.451613	0.483871	0.419355	0.419355	0.387097	0.451613	0.419355	0.387097	0.451613	0.419355	0.419355	0.419355	0.387097	0.451613	0.451613	1	0.451613	0.387097	0.451613	0.580645
Bacteroides_fragilis_3_1_12	0.909091	0.454545	0.909091	0.590909	0.954545	0.295455	0.886364	0.386364	0.454545	0.590909	0.613636	0.590909	0.5	0.454545	0.590909	0.863636	0.818182	0.431818	0.727273	0.977273	0.636364	0.613636	0.590909	0.931818	0.522727	0.931818	0.863636	0.363636	0.681818	0.75	0.636364	0.863636	0.568182	0.886364	0.931818	0.431818	0.363636	0.636364	0.931818	0.613636	0.909091	0.590909	0.75	0.636364	0.318182	1	0.636364	0.545455	0.681818
Bifidobacterium_pseudocatenulatum_DSM_20438	0.596154	0.403846	0.576923	0.519231	0.519231	0.269231	0.519231	0.365385	0.403846	0.826923	0.538462	0.384615	0.403846	0.403846	0.423077	0.538462	0.576923	0.461538	0.5	0.653846	0.557692	0.846154	0.423077	0.519231	0.480769	0.557692	0.480769	0.384615	0.596154	0.596154	0.596154	0.519231	0.5	0.519231	0.634615	0.365385	0.346154	0.673077	0.557692	0.480769	0.538462	0.711538	0.576923	0.519231	0.230769	0.538462	1	0.403846	0.519231
Clostridium_sp_M62_1	0.6	0.4	0.625	0.65	0.6	0.4	0.525	0.5	0.675	0.5	0.725	0.5	0.6	0.575	0.7	0.55	0.55	0.575	0.5	0.575	0.725	0.525	0.5	0.6	0.6	0.575	0.55	0.5	0.875	0.725	0.625	0.5	0.625	0.575	0.575	0.475	0.5	0.7	0.575	0.775	0.575	0.625	0.825	0.8	0.35	0.6	0.525	1	0.425
Escherichia_coli_O157_H7_EC4115	0.340909	0.147727	0.295455	0.238636	0.363636	0.125	0.340909	0.170455	0.181818	0.272727	0.329545	0.272727	0.147727	0.170455	0.272727	0.318182	0.284091	0.193182	0.272727	0.397727	0.25	0.318182	0.227273	0.352273	0.215909	0.340909	0.318182	0.204545	0.261364	0.284091	0.261364	0.318182	0.272727	0.284091	0.375	0.204545	0.136364	0.306818	0.329545	0.25	0.318182	0.272727	0.352273	0.272727	0.204545	0.340909	0.306818	0.193182	1
Bifidobacterium_catenulatum_DSM_16992	0.5625	0.395833	0.5625	0.541667	0.541667	0.3125	0.541667	0.375	0.458333	0.916667	0.541667	0.395833	0.375	0.395833	0.4375	0.520833	0.5625	0.520833	0.520833	0.625	0.5625	0.895833	0.4375	0.541667	0.479167	0.541667	0.5	0.354167	0.604167	0.583333	0.604167	0.5	0.5	0.5	0.625	0.395833	0.333333	0.666667	0.541667	0.541667	0.541667	0.770833	0.583333	0.541667	0.25	0.541667	0.979167	0.416667	0.583333
Clostridium_bartlettii_DSM_16795	0.444444	0.333333	0.365079	0.507937	0.333333	0.253968	0.31746	0.333333	0.460317	0.301587	0.333333	0.238095	0.349206	0.444444	0.31746	0.333333	0.380952	0.428571	0.333333	0.380952	0.31746	0.460317	0.285714	0.333333	0.285714	0.31746	0.301587	0.47619	0.412698	0.428571	0.492063	0.31746	0.412698	0.333333	0.365079	0.31746	0.31746	0.47619	0.349206	0.492063	0.333333	0.52381	0.555556	0.492063	0.31746	0.349206	0.365079	0.365079	0.333333
Pseudoflavonifractor_capillosus_ATCC_29799	0.58	0.34	0.54	0.72	0.5	0.24	0.5	0.4	0.6	0.42	0.58	0.36	0.48	0.62	0.56	0.54	0.54	0.54	0.52	0.54	0.52	0.6	0.44	0.5	0.56	0.5	0.46	0.5	0.64	0.58	0.62	0.52	0.7	0.5	0.54	0.36	0.38	0.62	0.52	0.64	0.46	0.52	0.72	0.84	0.32	0.5	0.46	0.48	0.48
Subdoligranulum_variabile_DSM_15176	0.666667	0.350877	0.614035	0.666667	0.578947	0.263158	0.578947	0.385965	0.631579	0.45614	0.684211	0.368421	0.561404	0.561404	0.701754	0.614035	0.614035	0.54386	0.54386	0.614035	0.631579	0.631579	0.491228	0.578947	0.561404	0.578947	0.54386	0.54386	0.684211	0.631579	0.666667	0.561404	0.701754	0.578947	0.614035	0.403509	0.403509	0.684211	0.596491	0.789474	0.54386	0.578947	0.842105	0.824561	0.263158	0.578947	0.526316	0.54386	0.45614
Clostridium_symbiosum_WAL_14163	0.490196	0.333333	0.470588	0.470588	0.411765	0.254902	0.372549	0.352941	0.490196	0.352941	0.529412	0.372549	0.490196	0.470588	0.490196	0.411765	0.431373	0.392157	0.392157	0.431373	0.568627	0.392157	0.333333	0.411765	0.431373	0.45098	0.372549	0.470588	0.647059	0.470588	0.529412	0.411765	0.431373	0.431373	0.431373	0.45098	0.372549	0.529412	0.431373	0.529412	0.392157	0.372549	0.607843	0.529412	0.392157	0.431373	0.431373	0.588235	0.392157
Mitsuokella_multacida_DSM_20544	0.648649	0.432432	0.540541	0.594595	0.621622	0.297297	0.594595	0.432432	0.594595	0.513514	0.702703	0.567568	0.540541	0.513514	0.594595	0.567568	0.567568	0.513514	0.513514	0.621622	0.621622	0.567568	0.405405	0.621622	0.486486	0.594595	0.540541	0.405405	0.72973	0.648649	0.540541	0.594595	0.648649	0.540541	0.621622	0.513514	0.513514	0.648649	0.594595	0.675676	0.567568	0.540541	0.648649	0.675676	0.351351	0.567568	0.540541	0.594595	0.621622
Clostridium_nexile_DSM_1787	0.54717	0.358491	0.528302	0.698113	0.471698	0.283019	0.471698	0.396226	0.679245	0.415094	0.528302	0.433962	0.528302	0.584906	0.490566	0.490566	0.509434	0.584906	0.415094	0.509434	0.622642	0.603774	0.415094	0.471698	0.490566	0.490566	0.433962	0.509434	0.735849	0.54717	0.679245	0.45283	0.641509	0.490566	0.509434	0.358491	0.415094	0.603774	0.490566	0.735849	0.45283	0.641509	0.679245	0.830189	0.264151	0.490566	0.471698	0.603774	0.320755
Methanobrevibacter_smithii_DSM_2375	0.625	0.375	0.5625	0.5625	0.625	0.5625	0.625	0.5	0.5625	0.5625	0.4375	0.4375	0.5625	0.5	0.4375	0.625	0.5625	0.4375	0.5625	0.625	0.6875	0.5625	0.5	0.625	0.5625	0.625	0.5625	0.5625	0.6875	0.6875	0.75	0.4375	0.5625	0.625	0.625	0.4375	0.5625	0.5	0.625	0.5625	0.5625	0.5625	0.625	0.5625	0.375	0.625	0.625	0.6875	0.3125
Anaerotruncus_colihominis_DSM_17241	0.627907	0.325581	0.604651	0.55814	0.55814	0.325581	0.55814	0.44186	0.44186	0.488372	0.674419	0.395349	0.465116	0.488372	0.55814	0.581395	0.581395	0.395349	0.581395	0.604651	0.604651	0.534884	0.465116	0.55814	0.627907	0.581395	0.511628	0.44186	0.627907	0.581395	0.534884	0.581395	0.534884	0.534884	0.604651	0.395349	0.348837	0.674419	0.581395	0.465116	0.511628	0.44186	0.744186	0.674419	0.325581	0.55814	0.581395	0.511628	0.581395
Megamonas_hypermegale_ART12_1	0.534884	0.372093	0.511628	0.418605	0.534884	0.27907	0.488372	0.372093	0.465116	0.488372	0.674419	0.418605	0.418605	0.488372	0.55814	0.488372	0.511628	0.418605	0.44186	0.511628	0.488372	0.488372	0.302326	0.534884	0.488372	0.534884	0.488372	0.44186	0.55814	0.55814	0.488372	0.488372	0.465116	0.465116	0.511628	0.44186	0.302326	0.488372	0.511628	0.651163	0.488372	0.55814	0.744186	0.55814	0.255814	0.511628	0.488372	0.534884	0.488372
Clostridium_spiroforme_DSM_1552	0.534483	0.344828	0.517241	0.655172	0.465517	0.310345	0.448276	0.344828	0.62069	0.413793	0.603448	0.344828	0.448276	0.551724	0.568966	0.5	0.5	0.551724	0.482759	0.5	0.603448	0.586207	0.413793	0.465517	0.517241	0.482759	0.413793	0.586207	0.689655	0.534483	0.672414	0.448276	0.62069	0.482759	0.5	0.431034	0.37931	0.568966	0.482759	0.724138	0.448276	0.5	0.775862	0.724138	0.241379	0.482759	0.465517	0.517241	0.396552
Bifidobacterium_animalis_lactis_AD011	0.586957	0.369565	0.586957	0.543478	0.543478	0.326087	0.521739	0.369565	0.456522	0.804348	0.565217	0.391304	0.391304	0.391304	0.456522	0.543478	0.543478	0.434783	0.521739	0.630435	0.608696	0.891304	0.478261	0.565217	0.5	0.543478	0.5	0.391304	0.608696	0.586957	0.586957	0.5	0.5	0.521739	0.630435	0.413043	0.369565	0.695652	0.543478	0.565217	0.543478	0.826087	0.608696	0.565217	0.217391	0.543478	0.869565	0.434783	0.586957
Clostridium_asparagiforme_DSM_15981	0.479452	0.246575	0.452055	0.520548	0.438356	0.205479	0.410959	0.287671	0.424658	0.383562	0.506849	0.315068	0.273973	0.438356	0.438356	0.424658	0.410959	0.438356	0.39726	0.424658	0.520548	0.506849	0.328767	0.479452	0.39726	0.438356	0.39726	0.438356	0.520548	0.452055	0.561644	0.424658	0.520548	0.410959	0.424658	0.315068	0.287671	0.39726	0.424658	0.547945	0.424658	0.438356	0.739726	0.589041	0.205479	0.424658	0.383562	0.39726	0.424658
Clostridium_scindens_ATCC_35704	0.774194	0.548387	0.677419	0.741935	0.645161	0.419355	0.612903	0.645161	0.677419	0.516129	0.774194	0.612903	0.709677	0.741935	0.612903	0.677419	0.709677	0.612903	0.677419	0.709677	0.645161	0.580645	0.483871	0.645161	0.709677	0.677419	0.580645	0.516129	0.741935	0.741935	0.580645	0.677419	0.645161	0.612903	0.709677	0.516129	0.580645	0.709677	0.677419	0.645161	0.580645	0.580645	0.806452	0.806452	0.451613	0.645161	0.612903	0.645161	0.548387
Bifidobacterium_dentium_ATCC_27678	0.608696	0.369565	0.608696	0.586957	0.586957	0.26087	0.565217	0.369565	0.434783	0.847826	0.565217	0.434783	0.391304	0.413043	0.456522	0.543478	0.586957	0.456522	0.565217	0.673913	0.608696	0.913043	0.434783	0.586957	0.5	0.565217	0.521739	0.369565	0.630435	0.630435	0.630435	0.543478	0.521739	0.543478	0.673913	0.369565	0.369565	0.673913	0.586957	0.521739	0.586957	0.73913	0.608696	0.565217	0.23913	0.565217	0.956522	0.413043	0.586957
Enterococcus_faecalis_TX0104	0.481481	0.259259	0.462963	0.425926	0.425926	0.203704	0.407407	0.296296	0.351852	0.388889	0.555556	0.314815	0.351852	0.296296	0.5	0.444444	0.444444	0.407407	0.407407	0.537037	0.388889	0.462963	0.351852	0.425926	0.407407	0.462963	0.37037	0.37037	0.462963	0.444444	0.37037	0.462963	0.388889	0.444444	0.537037	0.518519	0.222222	0.574074	0.444444	0.537037	0.425926	0.444444	0.62963	0.481481	0.222222	0.462963	0.481481	0.351852	0.555556
Blautia_hydrogenotrophica_DSM_10507	0.490196	0.392157	0.45098	0.666667	0.411765	0.294118	0.372549	0.372549	0.54902	0.333333	0.411765	0.294118	0.411765	0.568627	0.392157	0.431373	0.431373	0.509804	0.392157	0.529412	0.411765	0.588235	0.352941	0.411765	0.411765	0.490196	0.372549	0.490196	0.490196	0.490196	0.509804	0.372549	0.529412	0.411765	0.509804	0.333333	0.411765	0.627451	0.431373	0.568627	0.392157	0.607843	0.647059	0.607843	0.27451	0.411765	0.490196	0.470588	0.411765
Bifidobacterium_angulatum_DSM_20098	0.622222	0.377778	0.6	0.577778	0.577778	0.311111	0.555556	0.4	0.488889	0.866667	0.577778	0.422222	0.4	0.444444	0.466667	0.533333	0.577778	0.511111	0.555556	0.688889	0.622222	0.866667	0.466667	0.577778	0.511111	0.555556	0.511111	0.4	0.644444	0.644444	0.622222	0.533333	0.533333	0.533333	0.666667	0.4	0.377778	0.688889	0.577778	0.577778	0.6	0.777778	0.622222	0.577778	0.244444	0.577778	0.955556	0.444444	0.577778
Streptococcus_gordonii_Challis_CH1	0.545455	0.409091	0.522727	0.545455	0.477273	0.363636	0.454545	0.386364	0.5	0.5	0.5	0.386364	0.5	0.477273	0.522727	0.454545	0.5	0.545455	0.5	0.568182	0.454545	0.590909	0.340909	0.477273	0.409091	0.454545	0.409091	0.454545	0.568182	0.590909	0.454545	0.477273	0.363636	0.454545	0.568182	0.636364	0.386364	0.704545	0.454545	0.659091	0.477273	0.704545	0.545455	0.522727	0.318182	0.477273	0.568182	0.522727	0.5
Eubacterium_dolichum_DSM_3991	0.522727	0.340909	0.477273	0.568182	0.431818	0.25	0.431818	0.295455	0.522727	0.318182	0.477273	0.340909	0.454545	0.590909	0.5	0.477273	0.454545	0.590909	0.409091	0.5	0.431818	0.545455	0.272727	0.431818	0.363636	0.477273	0.363636	0.75	0.409091	0.5	0.522727	0.477273	0.5	0.454545	0.477273	0.545455	0.318182	0.5	0.454545	0.727273	0.454545	0.590909	0.681818	0.590909	0.227273	0.454545	0.431818	0.386364	0.363636
Bifidobacterium_breve_DSM_20213	0.474576	0.288136	0.457627	0.559322	0.440678	0.271186	0.423729	0.254237	0.491525	0.576271	0.440678	0.305085	0.271186	0.440678	0.355932	0.389831	0.440678	0.474576	0.40678	0.525424	0.559322	0.779661	0.305085	0.440678	0.372881	0.440678	0.389831	0.440678	0.542373	0.474576	0.661017	0.40678	0.508475	0.40678	0.508475	0.288136	0.254237	0.508475	0.440678	0.559322	0.457627	0.762712	0.59322	0.576271	0.135593	0.440678	0.644068	0.338983	0.423729
Lactobacillus_acidophilus_NCFM	0.54	0.36	0.5	0.38	0.42	0.3	0.4	0.34	0.42	0.5	0.46	0.34	0.46	0.38	0.48	0.46	0.48	0.46	0.4	0.56	0.42	0.52	0.36	0.42	0.36	0.44	0.38	0.5	0.48	0.5	0.42	0.42	0.34	0.44	0.54	0.48	0.32	0.62	0.44	0.62	0.44	0.6	0.52	0.46	0.24	0.46	0.62	0.42	0.44
Klebsiella_pneumoniae_342	0.308511	0.159574	0.276596	0.244681	0.319149	0.12766	0.308511	0.159574	0.191489	0.276596	0.340426	0.234043	0.138298	0.191489	0.276596	0.287234	0.276596	0.212766	0.265957	0.361702	0.265957	0.319149	0.212766	0.308511	0.223404	0.308511	0.276596	0.212766	0.276596	0.276596	0.276596	0.297872	0.276596	0.265957	0.361702	0.212766	0.12766	0.319149	0.308511	0.265957	0.276596	0.276596	0.393617	0.276596	0.212766	0.297872	0.308511	0.202128	0.808511
Lactobacillus_johnsonii_NCC_533	0.52	0.36	0.48	0.42	0.44	0.32	0.42	0.36	0.44	0.54	0.5	0.38	0.42	0.42	0.5	0.44	0.46	0.5	0.42	0.54	0.46	0.56	0.32	0.44	0.38	0.46	0.38	0.54	0.48	0.52	0.42	0.4	0.36	0.42	0.52	0.5	0.34	0.6	0.42	0.66	0.46	0.62	0.58	0.46	0.22	0.44	0.62	0.44	0.46
Collinsella_stercoris_DSM_13279	0.727273	0.454545	0.727273	0.727273	0.727273	0.333333	0.69697	0.393939	0.545455	0.636364	0.727273	0.484848	0.484848	0.575758	0.636364	0.69697	0.69697	0.666667	0.727273	0.727273	0.69697	0.69697	0.484848	0.727273	0.666667	0.69697	0.636364	0.575758	0.818182	0.787879	0.666667	0.727273	0.636364	0.69697	0.727273	0.636364	0.393939	0.69697	0.69697	0.666667	0.727273	0.515152	0.818182	0.757576	0.333333	0.69697	0.666667	0.606061	0.575758
Anaerostipes_caccae_DSM_14662	0.4	0.290909	0.363636	0.527273	0.345455	0.254545	0.327273	0.418182	0.527273	0.381818	0.509091	0.345455	0.345455	0.509091	0.418182	0.309091	0.363636	0.527273	0.327273	0.418182	0.509091	0.636364	0.309091	0.345455	0.381818	0.327273	0.309091	0.509091	0.527273	0.436364	0.618182	0.309091	0.563636	0.309091	0.418182	0.363636	0.327273	0.527273	0.327273	0.618182	0.345455	0.636364	0.654545	0.618182	0.254545	0.327273	0.490909	0.418182	0.436364
Streptococcus_sanguinis_SK36	0.509434	0.339623	0.528302	0.45283	0.490566	0.283019	0.45283	0.320755	0.396226	0.45283	0.490566	0.396226	0.415094	0.433962	0.471698	0.45283	0.471698	0.415094	0.45283	0.54717	0.45283	0.566038	0.301887	0.490566	0.358491	0.471698	0.433962	0.396226	0.509434	0.54717	0.415094	0.471698	0.358491	0.45283	0.54717	0.509434	0.339623	0.660377	0.471698	0.584906	0.490566	0.641509	0.566038	0.509434	0.245283	0.471698	0.54717	0.490566	0.490566
Streptococcus_infantarius_infantarius_ATCC_BAA_102	0.647059	0.470588	0.647059	0.588235	0.647059	0.441176	0.617647	0.470588	0.588235	0.705882	0.529412	0.558824	0.529412	0.5	0.5	0.617647	0.588235	0.676471	0.558824	0.647059	0.588235	0.705882	0.529412	0.647059	0.470588	0.588235	0.558824	0.470588	0.705882	0.705882	0.588235	0.588235	0.529412	0.588235	0.647059	0.676471	0.470588	0.705882	0.617647	0.794118	0.647059	0.794118	0.647059	0.676471	0.411765	0.647059	0.676471	0.676471	0.558824
Pediococcus_pentosaceus_ATCC_25745	0.5	0.38	0.48	0.38	0.44	0.28	0.42	0.34	0.4	0.54	0.5	0.38	0.42	0.36	0.5	0.48	0.44	0.52	0.38	0.5	0.44	0.48	0.36	0.44	0.34	0.5	0.38	0.46	0.44	0.46	0.38	0.44	0.36	0.44	0.48	0.54	0.32	0.56	0.46	0.64	0.46	0.54	0.56	0.42	0.24	0.48	0.6	0.4	0.38
Haemophilus_influenzae_NTHi_86_028NP	0.333333	0.277778	0.314815	0.333333	0.333333	0.203704	0.296296	0.240741	0.314815	0.277778	0.37037	0.314815	0.314815	0.314815	0.314815	0.296296	0.296296	0.296296	0.314815	0.388889	0.351852	0.388889	0.203704	0.333333	0.277778	0.296296	0.296296	0.314815	0.388889	0.296296	0.351852	0.314815	0.259259	0.296296	0.388889	0.425926	0.277778	0.407407	0.314815	0.37037	0.314815	0.37037	0.351852	0.296296	0.222222	0.296296	0.37037	0.296296	0.666667
Collinsella_intestinalis_DSM_13280	0.65625	0.40625	0.65625	0.75	0.65625	0.34375	0.625	0.375	0.5	0.625	0.65625	0.46875	0.4375	0.53125	0.5625	0.65625	0.625	0.5625	0.65625	0.65625	0.625	0.6875	0.4375	0.65625	0.65625	0.65625	0.5625	0.5625	0.78125	0.75	0.59375	0.65625	0.59375	0.625	0.65625	0.59375	0.40625	0.71875	0.625	0.5625	0.65625	0.53125	0.71875	0.75	0.3125	0.625	0.65625	0.59375	0.53125
Actinomyces_odontolyticus_ATCC_17982	0.613636	0.318182	0.636364	0.522727	0.659091	0.272727	0.636364	0.295455	0.431818	0.659091	0.727273	0.454545	0.409091	0.386364	0.636364	0.590909	0.590909	0.477273	0.545455	0.659091	0.613636	0.681818	0.409091	0.636364	0.477273	0.659091	0.568182	0.431818	0.613636	0.590909	0.522727	0.636364	0.522727	0.613636	0.659091	0.545455	0.295455	0.681818	0.659091	0.659091	0.613636	0.636364	0.75	0.590909	0.227273	0.636364	0.659091	0.454545	0.590909
Helicobacter_pullorum_MIT_98_5489	0.566667	0.5	0.466667	0.433333	0.466667	0.3	0.5	0.466667	0.533333	0.4	0.466667	0.4	0.6	0.533333	0.5	0.5	0.533333	0.433333	0.466667	0.566667	0.533333	0.4	0.566667	0.466667	0.366667	0.433333	0.433333	0.333333	0.6	0.5	0.433333	0.533333	0.5	0.433333	0.533333	0.433333	0.466667	0.633333	0.5	0.533333	0.466667	0.5	0.4	0.5	0.566667	0.5	0.5	0.5	0.333333
Butyrivibrio_fibrisolvens_16_4	0.5625	0.291667	0.520833	0.708333	0.5	0.229167	0.5	0.395833	0.583333	0.5	0.583333	0.395833	0.416667	0.625	0.5625	0.5	0.520833	0.5625	0.479167	0.5	0.666667	0.6875	0.4375	0.5	0.583333	0.479167	0.458333	0.5	0.75	0.625	0.791667	0.5	0.6875	0.458333	0.5	0.375	0.3125	0.625	0.479167	0.6875	0.479167	0.604167	0.791667	0.833333	0.25	0.479167	0.520833	0.5	0.416667
Enterobacter_cancerogenus_ATCC_35316	0.302326	0.162791	0.267442	0.290698	0.313953	0.127907	0.290698	0.174419	0.244186	0.232558	0.290698	0.197674	0.151163	0.244186	0.255814	0.27907	0.267442	0.255814	0.27907	0.360465	0.209302	0.337209	0.197674	0.302326	0.22093	0.27907	0.267442	0.267442	0.244186	0.255814	0.302326	0.27907	0.290698	0.267442	0.360465	0.209302	0.127907	0.27907	0.313953	0.27907	0.27907	0.290698	0.372093	0.302326	0.22093	0.290698	0.267442	0.174419	0.860465
Lactobacillus_sakei_sakei_23K	0.489796	0.346939	0.510204	0.387755	0.469388	0.285714	0.428571	0.326531	0.387755	0.428571	0.510204	0.387755	0.428571	0.367347	0.510204	0.510204	0.44898	0.44898	0.387755	0.571429	0.44898	0.55102	0.387755	0.469388	0.346939	0.510204	0.408163	0.44898	0.44898	0.469388	0.367347	0.44898	0.387755	0.469388	0.571429	0.530612	0.326531	0.653061	0.489796	0.632653	0.469388	0.591837	0.591837	0.44898	0.204082	0.489796	0.571429	0.428571	0.469388
Lactobacillus_gasseri_ATCC_33323	0.627907	0.372093	0.604651	0.627907	0.55814	0.325581	0.55814	0.395349	0.44186	0.581395	0.604651	0.348837	0.465116	0.44186	0.604651	0.55814	0.581395	0.418605	0.534884	0.55814	0.651163	0.627907	0.465116	0.55814	0.534884	0.581395	0.511628	0.465116	0.697674	0.674419	0.604651	0.511628	0.511628	0.534884	0.55814	0.418605	0.372093	0.790698	0.534884	0.55814	0.55814	0.55814	0.651163	0.674419	0.302326	0.534884	0.604651	0.511628	0.395349
Fusobacterium_nucleatum_nucleatum_ATCC_25586	0.475	0.35	0.45	0.45	0.45	0.275	0.425	0.4	0.45	0.325	0.625	0.375	0.5	0.5	0.55	0.45	0.425	0.45	0.4	0.475	0.475	0.375	0.4	0.45	0.425	0.425	0.4	0.575	0.5	0.5	0.45	0.45	0.4	0.45	0.5	0.45	0.3	0.5	0.475	0.525	0.425	0.425	0.6	0.425	0.5	0.475	0.425	0.475	0.525
Lactococcus_lactis_cremoris_MG1363	0.563636	0.381818	0.545455	0.545455	0.472727	0.327273	0.454545	0.363636	0.4	0.472727	0.454545	0.327273	0.418182	0.418182	0.418182	0.509091	0.527273	0.418182	0.509091	0.6	0.545455	0.581818	0.4	0.472727	0.472727	0.490909	0.418182	0.4	0.636364	0.581818	0.527273	0.472727	0.418182	0.490909	0.581818	0.418182	0.381818	0.672727	0.490909	0.454545	0.490909	0.527273	0.581818	0.527273	0.236364	0.490909	0.618182	0.454545	0.472727
Candidatus_Sulcia_muelleri_GWSS	0.5	0.25	0.625	0.25	0.625	0.375	0.625	0.25	0.25	0.5	0.25	0.5	0.25	0.25	0.25	0.5	0.5	0.375	0.5	0.625	0.25	0.5	0.25	0.5	0.25	0.625	0.25	0.25	0.375	0.375	0.5	0.5	0.25	0.625	0.625	0.5	0.375	0.375	0.625	0.375	0.5	0.5	0.5	0.25	0.375	0.625	0.5	0.25	0.5
Clostridium_difficile_630	0.412698	0.269841	0.380952	0.492063	0.349206	0.206349	0.31746	0.285714	0.507937	0.301587	0.460317	0.253968	0.365079	0.47619	0.444444	0.333333	0.365079	0.47619	0.333333	0.365079	0.349206	0.428571	0.253968	0.349206	0.31746	0.349206	0.31746	0.52381	0.428571	0.380952	0.47619	0.349206	0.412698	0.349206	0.365079	0.396825	0.238095	0.380952	0.365079	0.619048	0.333333	0.47619	0.666667	0.492063	0.31746	0.380952	0.333333	0.428571	0.396825
Lactobacillus_fermentum_IFO_3956	0.54	0.38	0.52	0.4	0.48	0.28	0.46	0.34	0.42	0.56	0.44	0.38	0.46	0.38	0.42	0.52	0.48	0.5	0.42	0.62	0.44	0.56	0.4	0.48	0.36	0.5	0.42	0.38	0.48	0.52	0.44	0.48	0.4	0.48	0.6	0.48	0.32	0.62	0.5	0.6	0.5	0.62	0.56	0.42	0.26	0.52	0.7	0.42	0.44
Clostridium_hylemonae_DSM_15053	0.551724	0.327586	0.517241	0.637931	0.482759	0.206897	0.465517	0.344828	0.482759	0.413793	0.568966	0.344828	0.37931	0.5	0.482759	0.5	0.534483	0.465517	0.465517	0.586207	0.465517	0.655172	0.396552	0.482759	0.431034	0.517241	0.448276	0.396552	0.5	0.5	0.586207	0.517241	0.62069	0.465517	0.586207	0.275862	0.293103	0.655172	0.5	0.551724	0.465517	0.586207	0.758621	0.655172	0.241379	0.482759	0.534483	0.362069	0.5
Methanosphaera_stadtmanae_DSM_3091	0.526316	0.473684	0.526316	0.421053	0.473684	0.526316	0.473684	0.473684	0.421053	0.473684	0.368421	0.315789	0.526316	0.315789	0.368421	0.578947	0.473684	0.315789	0.421053	0.578947	0.631579	0.473684	0.578947	0.473684	0.368421	0.578947	0.421053	0.368421	0.473684	0.473684	0.578947	0.421053	0.473684	0.526316	0.578947	0.315789	0.578947	0.578947	0.578947	0.421053	0.421053	0.473684	0.526316	0.368421	0.368421	0.578947	0.631579	0.473684	0.263158
Campylobacter_hominis_ATCC_BAA_381	0.6	0.457143	0.485714	0.428571	0.514286	0.314286	0.514286	0.4	0.4	0.371429	0.457143	0.371429	0.457143	0.485714	0.4	0.542857	0.542857	0.371429	0.485714	0.6	0.428571	0.4	0.457143	0.514286	0.342857	0.485714	0.485714	0.342857	0.457143	0.542857	0.428571	0.542857	0.371429	0.485714	0.571429	0.4	0.457143	0.542857	0.542857	0.428571	0.485714	0.514286	0.571429	0.371429	0.428571	0.514286	0.485714	0.4	0.314286
Porphyromonas_gingivalis_ATCC_33277	0.741935	0.677419	0.741935	0.580645	0.741935	0.387097	0.709677	0.483871	0.548387	0.612903	0.580645	0.612903	0.483871	0.548387	0.645161	0.645161	0.709677	0.483871	0.580645	0.741935	0.612903	0.612903	0.483871	0.709677	0.451613	0.677419	0.645161	0.451613	0.677419	0.709677	0.645161	0.677419	0.483871	0.677419	0.741935	0.548387	0.451613	0.580645	0.709677	0.645161	0.677419	0.677419	0.612903	0.612903	0.419355	0.741935	0.612903	0.612903	0.612903
Lactobacillus_casei_casei_BL23	0.384615	0.205128	0.384615	0.333333	0.384615	0.166667	0.371795	0.205128	0.25641	0.371795	0.410256	0.25641	0.24359	0.25641	0.333333	0.371795	0.358974	0.24359	0.346154	0.448718	0.346154	0.448718	0.269231	0.384615	0.333333	0.384615	0.346154	0.294872	0.397436	0.397436	0.346154	0.358974	0.358974	0.358974	0.448718	0.333333	0.217949	0.435897	0.371795	0.423077	0.397436	0.397436	0.5	0.371795	0.141026	0.371795	0.448718	0.269231	0.589744
Clostridium_phytofermentans_ISDg	0.575758	0.257576	0.484848	0.5	0.454545	0.242424	0.424242	0.242424	0.439394	0.348485	0.484848	0.30303	0.333333	0.439394	0.484848	0.469697	0.469697	0.393939	0.409091	0.484848	0.515152	0.5	0.333333	0.515152	0.363636	0.469697	0.424242	0.363636	0.469697	0.484848	0.515152	0.515152	0.530303	0.454545	0.484848	0.272727	0.257576	0.530303	0.469697	0.545455	0.424242	0.439394	0.606061	0.590909	0.181818	0.454545	0.393939	0.363636	0.363636
Enterococcus_faecalis_TX1322	0.566038	0.301887	0.528302	0.490566	0.509434	0.226415	0.490566	0.339623	0.377358	0.415094	0.603774	0.339623	0.396226	0.320755	0.528302	0.528302	0.528302	0.433962	0.490566	0.54717	0.45283	0.45283	0.377358	0.509434	0.490566	0.54717	0.45283	0.433962	0.528302	0.509434	0.433962	0.509434	0.471698	0.509434	0.54717	0.528302	0.283019	0.584906	0.528302	0.566038	0.490566	0.396226	0.716981	0.566038	0.226415	0.509434	0.471698	0.396226	0.490566
Clostridium_perfringens_ATCC_13124	0.440678	0.305085	0.40678	0.525424	0.440678	0.220339	0.40678	0.322034	0.525424	0.355932	0.491525	0.372881	0.338983	0.491525	0.423729	0.372881	0.40678	0.491525	0.338983	0.423729	0.508475	0.508475	0.288136	0.440678	0.389831	0.423729	0.40678	0.525424	0.576271	0.440678	0.576271	0.372881	0.559322	0.40678	0.423729	0.423729	0.271186	0.389831	0.423729	0.644068	0.423729	0.525424	0.661017	0.59322	0.220339	0.423729	0.389831	0.474576	0.389831
Leuconostoc_mesenteroides_mesenteroides_ATCC_8293	0.537037	0.333333	0.518519	0.5	0.537037	0.240741	0.518519	0.277778	0.388889	0.592593	0.537037	0.37037	0.333333	0.37037	0.444444	0.5	0.5	0.444444	0.481481	0.62963	0.462963	0.611111	0.388889	0.537037	0.407407	0.5	0.481481	0.314815	0.574074	0.611111	0.462963	0.537037	0.462963	0.481481	0.611111	0.462963	0.259259	0.648148	0.518519	0.537037	0.555556	0.611111	0.555556	0.5	0.240741	0.537037	0.666667	0.407407	0.574074
Lactobacillus_ultunensis_DSM_16047	0.659091	0.431818	0.613636	0.477273	0.522727	0.386364	0.5	0.431818	0.522727	0.522727	0.568182	0.454545	0.568182	0.477273	0.590909	0.590909	0.590909	0.5	0.5	0.590909	0.5	0.522727	0.454545	0.522727	0.454545	0.545455	0.454545	0.568182	0.590909	0.636364	0.5	0.522727	0.431818	0.545455	0.568182	0.590909	0.431818	0.636364	0.545455	0.795455	0.545455	0.613636	0.659091	0.568182	0.295455	0.568182	0.568182	0.522727	0.454545
Citrobacter_koseri_ATCC_BAA_895	0.310345	0.149425	0.264368	0.252874	0.310345	0.137931	0.287356	0.183908	0.195402	0.252874	0.310345	0.218391	0.149425	0.183908	0.252874	0.275862	0.264368	0.218391	0.264368	0.356322	0.229885	0.298851	0.195402	0.298851	0.229885	0.287356	0.264368	0.218391	0.252874	0.264368	0.252874	0.275862	0.252874	0.264368	0.356322	0.229885	0.137931	0.310345	0.310345	0.229885	0.275862	0.264368	0.367816	0.275862	0.206897	0.287356	0.287356	0.183908	0.862069
Desulfovibrio_vulgaris_Miyazaki_F	0.425532	0.255319	0.382979	0.510638	0.446809	0.212766	0.446809	0.319149	0.489362	0.297872	0.382979	0.425532	0.319149	0.553191	0.319149	0.404255	0.404255	0.489362	0.404255	0.531915	0.276596	0.553191	0.255319	0.425532	0.297872	0.382979	0.404255	0.510638	0.404255	0.404255	0.553191	0.404255	0.468085	0.382979	0.531915	0.297872	0.255319	0.425532	0.425532	0.531915	0.382979	0.574468	0.553191	0.510638	0.531915	0.404255	0.382979	0.340426	0.489362
Proteus_mirabilis_HI4320	0.333333	0.217391	0.289855	0.275362	0.333333	0.202899	0.304348	0.217391	0.26087	0.26087	0.275362	0.26087	0.217391	0.231884	0.246377	0.275362	0.275362	0.275362	0.275362	0.391304	0.231884	0.318841	0.202899	0.318841	0.202899	0.289855	0.275362	0.333333	0.26087	0.289855	0.275362	0.26087	0.231884	0.289855	0.376812	0.304348	0.231884	0.289855	0.318841	0.318841	0.304348	0.347826	0.347826	0.246377	0.231884	0.318841	0.318841	0.275362	0.811594
Lactobacillus_helveticus_DPC_4571	0.675676	0.513514	0.621622	0.486486	0.513514	0.432432	0.486486	0.486486	0.540541	0.513514	0.540541	0.432432	0.621622	0.513514	0.567568	0.540541	0.594595	0.513514	0.567568	0.594595	0.459459	0.540541	0.378378	0.513514	0.486486	0.540541	0.432432	0.675676	0.540541	0.621622	0.459459	0.513514	0.405405	0.540541	0.567568	0.675676	0.486486	0.648649	0.540541	0.783784	0.540541	0.621622	0.648649	0.540541	0.297297	0.567568	0.594595	0.486486	0.405405
Anaerofustis_stercorihominis_DSM_17244	0.512821	0.461538	0.487179	0.615385	0.410256	0.307692	0.410256	0.435897	0.615385	0.384615	0.487179	0.358974	0.538462	0.666667	0.487179	0.410256	0.487179	0.538462	0.461538	0.564103	0.410256	0.74359	0.384615	0.410256	0.384615	0.384615	0.358974	0.615385	0.487179	0.487179	0.641026	0.461538	0.564103	0.410256	0.564103	0.384615	0.358974	0.692308	0.435897	0.666667	0.410256	0.769231	0.666667	0.615385	0.384615	0.435897	0.589744	0.435897	0.384615
Finegoldia_magna_ATCC_29328	0.571429	0.571429	0.514286	0.828571	0.514286	0.428571	0.485714	0.514286	0.8	0.485714	0.485714	0.4	0.485714	0.714286	0.4	0.457143	0.514286	0.657143	0.542857	0.514286	0.514286	0.771429	0.371429	0.514286	0.514286	0.457143	0.428571	0.714286	0.628571	0.571429	0.742857	0.428571	0.714286	0.457143	0.514286	0.457143	0.542857	0.542857	0.485714	0.771429	0.485714	0.742857	0.742857	0.771429	0.4	0.485714	0.514286	0.514286	0.371429
Campylobacter_concisus_13826	0.628571	0.428571	0.485714	0.457143	0.485714	0.257143	0.485714	0.4	0.428571	0.4	0.457143	0.485714	0.428571	0.571429	0.371429	0.542857	0.514286	0.428571	0.457143	0.6	0.428571	0.428571	0.428571	0.485714	0.4	0.485714	0.457143	0.428571	0.514286	0.571429	0.457143	0.514286	0.4	0.485714	0.542857	0.428571	0.428571	0.428571	0.514286	0.428571	0.514286	0.514286	0.571429	0.457143	0.428571	0.514286	0.542857	0.457143	0.371429
Pseudomonas_aeruginosa_LESB58	0.26087	0.108696	0.228261	0.25	0.25	0.130435	0.23913	0.130435	0.195652	0.184783	0.23913	0.163043	0.163043	0.184783	0.206522	0.228261	0.228261	0.184783	0.228261	0.293478	0.206522	0.293478	0.184783	0.23913	0.184783	0.228261	0.217391	0.195652	0.217391	0.23913	0.25	0.228261	0.23913	0.228261	0.293478	0.119565	0.141304	0.282609	0.23913	0.206522	0.217391	0.26087	0.315217	0.26087	0.173913	0.228261	0.23913	0.152174	0.597826
Bifidobacterium_gallicum_DSM_20093	0.604167	0.395833	0.625	0.708333	0.541667	0.3125	0.520833	0.354167	0.604167	0.729167	0.541667	0.395833	0.416667	0.583333	0.458333	0.5625	0.583333	0.604167	0.520833	0.583333	0.583333	0.895833	0.479167	0.541667	0.5	0.604167	0.479167	0.583333	0.604167	0.583333	0.708333	0.541667	0.645833	0.5625	0.583333	0.395833	0.333333	0.625	0.583333	0.729167	0.541667	0.791667	0.770833	0.729167	0.208333	0.583333	0.75	0.458333	0.479167
Lactobacillus_paracasei_ATCC_25302	0.459459	0.256757	0.445946	0.378378	0.418919	0.175676	0.405405	0.216216	0.283784	0.391892	0.391892	0.27027	0.297297	0.283784	0.324324	0.432432	0.418919	0.27027	0.378378	0.472973	0.378378	0.432432	0.324324	0.418919	0.351351	0.432432	0.378378	0.256757	0.459459	0.459459	0.364865	0.418919	0.378378	0.418919	0.472973	0.324324	0.243243	0.486486	0.432432	0.418919	0.432432	0.405405	0.5	0.432432	0.162162	0.432432	0.459459	0.324324	0.540541
Cronobacter_sakazakii_ATCC_BAA_894	0.329545	0.170455	0.318182	0.261364	0.352273	0.147727	0.329545	0.181818	0.215909	0.306818	0.352273	0.261364	0.159091	0.204545	0.284091	0.306818	0.295455	0.204545	0.284091	0.386364	0.284091	0.352273	0.227273	0.340909	0.238636	0.352273	0.306818	0.227273	0.295455	0.295455	0.295455	0.318182	0.295455	0.306818	0.386364	0.227273	0.147727	0.329545	0.340909	0.284091	0.306818	0.295455	0.375	0.284091	0.227273	0.329545	0.340909	0.215909	0.875
Anaerococcus_hydrogenalis_DSM_7454	0.425532	0.319149	0.361702	0.553191	0.361702	0.297872	0.340426	0.361702	0.574468	0.319149	0.446809	0.319149	0.340426	0.553191	0.404255	0.319149	0.361702	0.468085	0.382979	0.361702	0.489362	0.531915	0.170213	0.361702	0.382979	0.319149	0.297872	0.659574	0.531915	0.446809	0.617021	0.340426	0.531915	0.319149	0.361702	0.468085	0.340426	0.361702	0.340426	0.659574	0.340426	0.510638	0.617021	0.574468	0.212766	0.340426	0.361702	0.382979	0.361702
Lactobacillus_hilgardii_ATCC_8290	0.55	0.333333	0.566667	0.45	0.5	0.25	0.483333	0.333333	0.383333	0.5	0.5	0.316667	0.416667	0.366667	0.466667	0.483333	0.516667	0.316667	0.466667	0.616667	0.516667	0.566667	0.433333	0.5	0.416667	0.516667	0.466667	0.333333	0.516667	0.533333	0.5	0.5	0.433333	0.5	0.616667	0.333333	0.266667	0.616667	0.516667	0.483333	0.516667	0.55	0.566667	0.45	0.216667	0.533333	0.616667	0.383333	0.483333
Proteus_penneri_ATCC_35198	0.290909	0.2	0.272727	0.272727	0.309091	0.181818	0.272727	0.181818	0.254545	0.2	0.345455	0.181818	0.236364	0.181818	0.254545	0.272727	0.272727	0.254545	0.272727	0.309091	0.218182	0.218182	0.163636	0.309091	0.2	0.272727	0.272727	0.290909	0.236364	0.254545	0.254545	0.254545	0.254545	0.254545	0.309091	0.254545	0.163636	0.272727	0.290909	0.345455	0.290909	0.254545	0.381818	0.218182	0.181818	0.290909	0.2	0.236364	0.636364
Staphylococcus_saprophyticus_saprophyticus_ATCC_15305	0.375	0.236111	0.375	0.416667	0.347222	0.222222	0.319444	0.263889	0.402778	0.25	0.388889	0.291667	0.333333	0.375	0.347222	0.347222	0.333333	0.430556	0.305556	0.430556	0.305556	0.416667	0.263889	0.333333	0.291667	0.388889	0.291667	0.486111	0.347222	0.361111	0.388889	0.319444	0.388889	0.361111	0.430556	0.375	0.263889	0.444444	0.361111	0.513889	0.333333	0.458333	0.541667	0.430556	0.263889	0.347222	0.361111	0.347222	0.486111
[truncated: 67 more columns]

## Sheet: complementarity_index
complementarity index	Bacteroides_uniformis_ATCC_8492	Alistipes_putredinis_DSM_17216	Parabacteroides_merdae_ATCC_43184	Dorea_longicatena_DSM_13814	Bacteroides_caccae_ATCC_43185	Ruminococcus_bromii_L2_63	Bacteroides_thetaiotaomicron_VPI_5482	Eubacterium_hallii_DSM_3353	Ruminococcus_lactaris_ATCC_29176	Bifidobacterium_adolescentis_L2_32	Ruminococcus_torques_L2_14	Akkermansia_muciniphila_ATCC_BAA_835	Butyrivibrio_crossotus_DSM_2876	Dorea_formicigenerans_ATCC_27755	Faecalibacterium_prausnitzii_SL3_3	Bacteroides_cellulosilyticus_DSM_14838	Bacteroides_stercoris_ATCC_43183	Collinsella_aerofaciens_ATCC_25986	Bacteroides_eggerthii_DSM_20697	Bacteroides_vulgatus_ATCC_8482	Roseburia_intestinalis_M50_1	Bifidobacterium_longum_longum_CCUG_52486	Eubacterium_siraeum_70_3	Bacteroides_ovatus_ATCC_8483	Eubacterium_ventriosum_ATCC_27560	Parabacteroides_distasonis_ATCC_8503	Bacteroides_xylanisolvens_XB1A	Eubacterium_biforme_DSM_3989	Eubacterium_rectale_M104_1	Coprococcus_eutactus_ATCC_27759	Coprococcus_comes_ATCC_27758	Bacteroides_finegoldii_DSM_17565	Ruminococcus_obeum_A2_162	Parabacteroides_johnsonii_DSM_18315	Bacteroides_dorei_5_1_36_D4	Streptococcus_thermophilus_LMD_9	Bacteroides_pectinophilus_ATCC_43243	Clostridium_leptum_DSM_753	Bacteroides_dorei_DSM_17855	Catenibacterium_mitsuokai_DSM_15897	Bacteroides_coprophilus_DSM_18228	Bifidobacterium_bifidum_NCIMB_41171	Clostridium_bolteae_ATCC_BAA_613	Ruminococcus_gnavus_ATCC_29149	Desulfovibrio_piger_ATCC_29098	Bacteroides_fragilis_3_1_12	Bifidobacterium_pseudocatenulatum_DSM_20438	Clostridium_sp_M62_1	Escherichia_coli_O157_H7_EC4115
Bacteroides_uniformis_ATCC_8492	0	0.037037	0.037037	0.0555556	0.0740741	0.0185185	0.0925926	0.037037	0.037037	0.037037	0.0740741	0.0555556	0.037037	0.0185185	0.037037	0.0925926	0.0555556	0.0925926	0.037037	0.0740741	0.0740741	0.037037	0.037037	0.0925926	0.037037	0.0925926	0.0740741	0.0740741	0.0740741	0.037037	0.0925926	0.0925926	0.0555556	0.0925926	0.0925926	0.0740741	0.0185185	0.0185185	0.0925926	0.0185185	0.0740741	0.0185185	0.0740741	0.037037	0.0740741	0.0925926	0.0185185	0.0555556	0.203704
Alistipes_putredinis_DSM_17216	0.2	0	0.2	0.233333	0.266667	0.2	0.266667	0.233333	0.233333	0.2	0.266667	0.266667	0.233333	0.233333	0.2	0.266667	0.2	0.3	0.166667	0.266667	0.233333	0.2	0.2	0.266667	0.2	0.266667	0.266667	0.166667	0.233333	0.233333	0.233333	0.266667	0.233333	0.266667	0.266667	0.266667	0.166667	0.2	0.266667	0.233333	0.266667	0.2	0.266667	0.266667	0.233333	0.266667	0.2	0.233333	0.366667
Parabacteroides_merdae_ATCC_43184	0.0909091	0	0	0.0681818	0.0681818	0	0.113636	0.0454545	0.0454545	0.0681818	0.0909091	0.0454545	0.0227273	0.0227273	0.0227273	0.113636	0.0909091	0.113636	0.0454545	0.0909091	0.0681818	0.0681818	0	0.0681818	0.0227273	0.0454545	0.0681818	0.0454545	0.0681818	0.0454545	0.113636	0.0909091	0.0681818	0.0454545	0.0909091	0.0909091	0.0227273	0.0454545	0.0681818	0.0227273	0.0681818	0.0454545	0.0681818	0.0909091	0.0681818	0.0681818	0.0681818	0	0.25
Dorea_longicatena_DSM_13814	0.106383	0.0425532	0.0851064	0	0.12766	0.0425532	0.148936	0.0212766	0	0.0638298	0.0851064	0.106383	0.0212766	0	0.0851064	0.12766	0.106383	0.106383	0.0638298	0.148936	0.0425532	0.0638298	0.0212766	0.12766	0	0.12766	0.106383	0.12766	0.0212766	0.0638298	0.0425532	0.148936	0.0425532	0.12766	0.148936	0.12766	0.0638298	0.0425532	0.12766	0.0851064	0.12766	0.0851064	0.12766	0.0638298	0.12766	0.12766	0.0638298	0.0212766	0.319149
Bacteroides_caccae_ATCC_43185	0.0666667	0	0	0.0444444	0	0	0.0444444	0.0222222	0.0222222	0.0444444	0.0666667	0	0.0222222	0	0	0.0444444	0.0666667	0.0666667	0.0222222	0.0222222	0.0666667	0.0444444	0	0	0	0	0	0.0444444	0.0666667	0.0222222	0.0888889	0.0222222	0.0444444	0	0.0222222	0.0444444	0.0222222	0.0222222	0	0.0222222	0	0.0222222	0.0444444	0.0666667	0.0222222	0	0.0444444	0	0.177778
Ruminococcus_bromii_L2_63	0.296296	0.111111	0.296296	0.259259	0.37037	0	0.37037	0.222222	0.222222	0.185185	0.296296	0.333333	0.185185	0.259259	0.185185	0.333333	0.296296	0.296296	0.259259	0.37037	0.259259	0.222222	0.0740741	0.37037	0.259259	0.37037	0.37037	0.222222	0.259259	0.222222	0.296296	0.37037	0.222222	0.37037	0.37037	0.259259	0.148148	0.148148	0.37037	0.222222	0.37037	0.185185	0.296296	0.296296	0.296296	0.333333	0.222222	0.222222	0.407407
Bacteroides_thetaiotaomicron_VPI_5482	0.0465116	0.0232558	0.0232558	0.0465116	0.0232558	0.0232558	0	0.0232558	0.0465116	0.0465116	0.0697674	0.0232558	0.0232558	0	0	0.0232558	0.0465116	0.0697674	0.0232558	0.0232558	0.0697674	0.0465116	0	0.0232558	0	0.0232558	0.0232558	0.0697674	0.0697674	0.0232558	0.0930233	0.0232558	0.0465116	0.0232558	0.0232558	0.0465116	0.0232558	0	0.0232558	0.0232558	0.0232558	0.0465116	0.0465116	0.0232558	0.0232558	0.0232558	0.0465116	0.0232558	0.186047
Eubacterium_hallii_DSM_3353	0.172414	0.0689655	0.172414	0.137931	0.241379	0.0689655	0.241379	0	0.137931	0.172414	0.137931	0.172414	0.0689655	0.0689655	0.0689655	0.206897	0.172414	0.172414	0.103448	0.241379	0.103448	0.137931	0.0689655	0.275862	0.103448	0.241379	0.275862	0.172414	0.137931	0.137931	0.172414	0.241379	0.103448	0.241379	0.241379	0.206897	0.103448	0.0689655	0.241379	0.137931	0.241379	0.137931	0.137931	0.103448	0.172414	0.241379	0.172414	0.137931	0.37931
Ruminococcus_lactaris_ATCC_29176	0.119048	0.0714286	0.142857	0.047619	0.190476	0.047619	0.190476	0.0238095	0	0.047619	0.0714286	0.119048	0.0238095	0.047619	0.0238095	0.166667	0.142857	0.0952381	0.119048	0.190476	0.047619	0.0714286	0.0238095	0.190476	0.047619	0.190476	0.166667	0.142857	0.047619	0.0952381	0.0714286	0.190476	0.0714286	0.190476	0.190476	0.0952381	0.0952381	0.047619	0.190476	0.0238095	0.190476	0.0714286	0.119048	0.047619	0.142857	0.166667	0.0714286	0.0238095	0.333333
Bifidobacterium_adolescentis_L2_32	0.244444	0.133333	0.222222	0.222222	0.266667	0.133333	0.266667	0.111111	0.177778	0	0.222222	0.244444	0.155556	0.222222	0.177778	0.266667	0.222222	0.155556	0.2	0.266667	0.2	0.0444444	0.177778	0.266667	0.2	0.266667	0.266667	0.2	0.2	0.2	0.111111	0.266667	0.244444	0.266667	0.266667	0.2	0.2	0.2	0.266667	0.177778	0.266667	0.111111	0.244444	0.222222	0.244444	0.244444	0.0444444	0.177778	0.333333
Ruminococcus_torques_L2_14	0.142857	0.0612245	0.102041	0.0204082	0.142857	0.0612245	0.163265	0.0204082	0.0204082	0.0612245	0	0.102041	0.0408163	0.0204082	0.0408163	0.142857	0.142857	0.0612245	0.102041	0.163265	0.0816327	0.0612245	0.0204082	0.142857	0.0204082	0.142857	0.122449	0.0816327	0.0612245	0.0612245	0.0612245	0.163265	0.0204082	0.142857	0.163265	0.102041	0.102041	0.0612245	0.142857	0.0408163	0.142857	0.0816327	0.0408163	0.0408163	0.102041	0.142857	0.0612245	0.0204082	0.306122
Akkermansia_muciniphila_ATCC_BAA_835	0.117647	0.0294118	0.0882353	0.0882353	0.0588235	0.0294118	0.117647	0.0294118	0.0588235	0.117647	0.117647	0	0.0588235	0.0294118	0.0588235	0.0882353	0.117647	0.117647	0.0294118	0.0588235	0.0588235	0.0882353	0.0294118	0.0882353	0.0294118	0.0882353	0.0588235	0.0882353	0.0588235	0.0588235	0.117647	0.0588235	0.0882353	0.0882353	0.0588235	0.117647	0.0294118	0.0588235	0.0588235	0.0588235	0.0588235	0.0588235	0.117647	0.0882353	0.0588235	0.0588235	0.117647	0.0588235	0.235294
Butyrivibrio_crossotus_DSM_2876	0.117647	0.117647	0.147059	0.0882353	0.205882	0.0588235	0.205882	0.0588235	0.0588235	0.0882353	0.117647	0.147059	0	0.0588235	0.0294118	0.176471	0.147059	0.176471	0.117647	0.205882	0.0882353	0.0882353	0.0294118	0.205882	0.0588235	0.205882	0.176471	0.176471	0.147059	0.0882353	0.176471	0.205882	0.117647	0.205882	0.205882	0.176471	0.0882353	0.0294118	0.205882	0.0882353	0.205882	0.0882353	0.147059	0.0588235	0.147059	0.205882	0.0882353	0.0882353	0.441176
Dorea_formicigenerans_ATCC_27755	0.102564	0.0512821	0.0769231	0.0769231	0.128205	0.0512821	0.179487	0.0512821	0.0769231	0.102564	0.102564	0.102564	0.0512821	0	0.025641	0.153846	0.128205	0.153846	0.102564	0.153846	0.0512821	0.102564	0.025641	0.128205	0.025641	0.128205	0.128205	0.0769231	0.0512821	0.025641	0.102564	0.179487	0.0769231	0.128205	0.179487	0.153846	0.102564	0.0512821	0.128205	0.0512821	0.102564	0.0769231	0.102564	0.102564	0.153846	0.128205	0.0769231	0.0512821	0.358974
Faecalibacterium_prausnitzii_SL3_3	0.12766	0.0638298	0.106383	0.106383	0.148936	0.0638298	0.191489	0.0425532	0.0638298	0.106383	0.12766	0.0851064	0.0425532	0.0638298	0	0.148936	0.170213	0.12766	0.12766	0.170213	0.0851064	0.106383	0.0638298	0.148936	0.0638298	0.148936	0.148936	0.0851064	0.148936	0.106383	0.170213	0.170213	0.12766	0.148936	0.170213	0.12766	0.106383	0.0638298	0.148936	0.0638298	0.148936	0.0851064	0.12766	0.106383	0.0851064	0.148936	0.106383	0.0851064	0.361702
Bacteroides_cellulosilyticus_DSM_14838	0.0869565	0.0434783	0.0652174	0.0652174	0.0652174	0.0434783	0.0652174	0.0652174	0.0652174	0.0869565	0.0869565	0.0434783	0.0652174	0.0434783	0.0217391	0	0.108696	0.0869565	0.0434783	0.0869565	0.108696	0.0869565	0.0434783	0.0652174	0.0434783	0.0869565	0.0652174	0.0869565	0.0869565	0.0652174	0.130435	0.0869565	0.0652174	0.0869565	0.0869565	0.0869565	0.0434783	0.0434783	0.0869565	0.0434783	0.0869565	0.0869565	0.0652174	0.0652174	0.0869565	0.0869565	0.0869565	0.0434783	0.217391
Bacteroides_stercoris_ATCC_43183	0	0	0	0.0238095	0.047619	0	0.047619	0.0238095	0.0238095	0.0238095	0.047619	0.047619	0.0238095	0	0	0.047619	0	0.0952381	0	0.047619	0.0714286	0.0238095	0	0.047619	0	0.047619	0.047619	0.047619	0.047619	0	0.0714286	0.047619	0.0238095	0.047619	0.047619	0.0714286	0	0	0.047619	0	0.047619	0.0238095	0.0238095	0.0238095	0.0714286	0.047619	0.0238095	0	0.214286
Collinsella_aerofaciens_ATCC_25986	0.26087	0.108696	0.23913	0.152174	0.23913	0.108696	0.26087	0.0434783	0.152174	0.0652174	0.195652	0.173913	0.152174	0.152174	0.173913	0.23913	0.26087	0	0.217391	0.26087	0.173913	0.0869565	0.130435	0.23913	0.173913	0.23913	0.23913	0.173913	0.173913	0.195652	0.108696	0.26087	0.195652	0.23913	0.26087	0.152174	0.217391	0.152174	0.23913	0.173913	0.217391	0.152174	0.217391	0.217391	0.195652	0.217391	0.0869565	0.152174	0.391304
Bacteroides_eggerthii_DSM_20697	0.027027	0	0	0.027027	0.0540541	0	0.0540541	0.027027	0.027027	0.027027	0.0540541	0.0540541	0.027027	0	0	0.0540541	0.027027	0.108108	0	0.0540541	0.0810811	0.027027	0	0.0540541	0	0.0540541	0.0540541	0.0540541	0.0540541	0	0.0810811	0.0540541	0.027027	0.0540541	0.0540541	0.0810811	0	0	0.0540541	0	0.0540541	0.027027	0.027027	0.027027	0.0810811	0.0540541	0.027027	0	0.243243
Bacteroides_vulgatus_ATCC_8482	0.0384615	0.0192308	0.0192308	0.0576923	0.0192308	0.0192308	0.0384615	0.0384615	0.0384615	0.0576923	0.0769231	0.0192308	0.0384615	0	0.0192308	0.0384615	0.0576923	0.0769231	0.0192308	0	0.0769231	0.0576923	0.0192308	0.0192308	0.0192308	0.0192308	0.0192308	0.0384615	0.0769231	0.0192308	0.0961538	0.0192308	0.0576923	0.0192308	0.0192308	0.0576923	0.0192308	0.0384615	0.0192308	0.0384615	0	0.0192308	0.0576923	0.0576923	0.0384615	0.0192308	0.0384615	0.0192308	0.173077
Roseburia_intestinalis_M50_1	0.169811	0.0943396	0.207547	0.0943396	0.169811	0.0754717	0.188679	0.0566038	0.0566038	0.113208	0.113208	0.113208	0.0377358	0.0566038	0.0377358	0.188679	0.207547	0.150943	0.132075	0.207547	0	0.113208	0.0188679	0.169811	0.0566038	0.264151	0.150943	0.113208	0.0943396	0.132075	0.113208	0.207547	0.113208	0.264151	0.207547	0.150943	0.0943396	0.0566038	0.188679	0.0943396	0.188679	0.0943396	0.113208	0.0943396	0.113208	0.188679	0.113208	0.0754717	0.377358
Bifidobacterium_longum_longum_CCUG_52486	0.0943396	0.0188679	0.0754717	0.0754717	0.113208	0.0377358	0.113208	0.0754717	0.0566038	0	0.0754717	0.0943396	0.0377358	0.0754717	0.0566038	0.113208	0.0754717	0.113208	0.0566038	0.113208	0.0566038	0	0.0566038	0.113208	0.0566038	0.113208	0.113208	0.0566038	0.0566038	0.0566038	0.0566038	0.113208	0.0943396	0.113208	0.113208	0.0754717	0.0566038	0.0566038	0.113208	0.0566038	0.113208	0	0.113208	0.0754717	0.150943	0.113208	0	0.0566038	0.226415
Eubacterium_siraeum_70_3	0.222222	0.111111	0.194444	0.194444	0.194444	0.111111	0.222222	0.111111	0.138889	0.194444	0.222222	0.166667	0.111111	0.138889	0.0833333	0.194444	0.25	0.194444	0.166667	0.222222	0.111111	0.222222	0	0.194444	0.138889	0.222222	0.194444	0.194444	0.194444	0.222222	0.222222	0.222222	0.138889	0.222222	0.222222	0.194444	0.138889	0.138889	0.222222	0.166667	0.222222	0.166667	0.222222	0.194444	0.111111	0.194444	0.222222	0.138889	0.277778
Bacteroides_ovatus_ATCC_8483	0.0625	0	0	0.0416667	0	0	0.0416667	0.0208333	0.0208333	0.0416667	0.0625	0	0.0208333	0	0	0.0416667	0.0833333	0.0625	0.0208333	0.0416667	0.0625	0.0416667	0	0	0	0.0208333	0	0.0416667	0.0625	0.0416667	0.0833333	0.0416667	0.0416667	0.0208333	0.0416667	0.0416667	0.0208333	0.0208333	0.0208333	0.0208333	0.0208333	0.0208333	0.0416667	0.0625	0.0208333	0.0208333	0.0416667	0	0.166667
Eubacterium_ventriosum_ATCC_27560	0.111111	0.0555556	0.111111	0.0555556	0.166667	0.0555556	0.166667	0	0.0555556	0.0833333	0.0555556	0.111111	0.0555556	0	0.0277778	0.138889	0.111111	0.111111	0.0833333	0.166667	0.0555556	0.0833333	0	0.166667	0	0.166667	0.166667	0.111111	0.0277778	0.0555556	0.0833333	0.166667	0.0277778	0.166667	0.166667	0.138889	0.0555556	0.0555556	0.166667	0.0277778	0.166667	0.111111	0.0277778	0	0.138889	0.166667	0.0833333	0.0277778	0.333333
Parabacteroides_distasonis_ATCC_8503	0.104167	0	0	0.0625	0.0208333	0	0.0833333	0.0416667	0.0416667	0.0625	0.0833333	0	0.0208333	0.0208333	0.0208333	0.0833333	0.104167	0.0625	0.0625	0.0625	0.0625	0.0625	0	0.0208333	0.0208333	0	0.0208333	0.0416667	0.0625	0.0416667	0.104167	0.0625	0.0625	0	0.0625	0.0416667	0.0416667	0.0416667	0.0208333	0.0208333	0.0208333	0.0416667	0.0625	0.104167	0.0208333	0.0208333	0.0625	0	0.208333
Bacteroides_xylanisolvens_XB1A	0.0714286	0	0	0.047619	0	0	0.047619	0.0238095	0.0238095	0.047619	0.0714286	0	0.0238095	0	0	0.047619	0.0952381	0.0714286	0.0238095	0.047619	0.0714286	0.047619	0	0	0	0.0238095	0	0.047619	0.0714286	0.047619	0.0952381	0.047619	0.047619	0.0238095	0.047619	0.047619	0.0238095	0.0238095	0.0238095	0.0238095	0.0238095	0.0238095	0.047619	0.0714286	0.0238095	0.0238095	0.047619	0	0.190476
Eubacterium_biforme_DSM_3989	0.0930233	0.0465116	0.0930233	0.139535	0.139535	0.0697674	0.139535	0.0930233	0.139535	0.116279	0.162791	0.139535	0.116279	0.0697674	0.0697674	0.162791	0.139535	0.162791	0.139535	0.139535	0.116279	0.116279	0.0465116	0.139535	0.0930233	0.139535	0.139535	0	0.116279	0.0930233	0.139535	0.162791	0.139535	0.139535	0.162791	0.116279	0.139535	0.0465116	0.139535	0.0930233	0.116279	0.0930233	0.162791	0.139535	0.139535	0.139535	0.0930233	0.116279	0.325581
Eubacterium_rectale_M104_1	0.08	0.04	0.16	0.04	0.12	0.04	0.12	0.04	0.04	0.06	0.1	0.06	0.06	0.02	0.08	0.1	0.08	0.12	0.06	0.12	0.06	0.06	0.02	0.12	0.02	0.2	0.12	0.12	0	0.04	0.04	0.12	0.04	0.2	0.12	0.14	0.06	0.04	0.12	0.06	0.12	0.08	0.08	0.04	0.1	0.12	0.06	0.02	0.38
Coprococcus_eutactus_ATCC_27759	0.104167	0.104167	0.125	0.104167	0.166667	0.0416667	0.166667	0.104167	0.104167	0.104167	0.166667	0.125	0.0833333	0.0625	0.125	0.145833	0.125	0.1875	0.104167	0.145833	0.104167	0.104167	0.0625	0.166667	0.0833333	0.166667	0.166667	0.104167	0.125	0	0.145833	0.166667	0.104167	0.166667	0.166667	0.208333	0.0625	0.0625	0.166667	0.125	0.145833	0.0833333	0.145833	0.104167	0.1875	0.166667	0.0833333	0.0833333	0.354167
Coprococcus_comes_ATCC_27758	0.0925926	0.0740741	0.166667	0.0925926	0.12963	0.0555556	0.12963	0.111111	0.0740741	0.0740741	0.111111	0.111111	0.0740741	0.0925926	0.0925926	0.12963	0.0925926	0.166667	0.0925926	0.12963	0.0740741	0.0740741	0.0740741	0.12963	0.0740741	0.203704	0.111111	0.111111	0.0740741	0.0740741	0	0.12963	0.111111	0.203704	0.12963	0.12963	0.0925926	0.0740741	0.12963	0.111111	0.12963	0.0740741	0.148148	0.111111	0.12963	0.12963	0.0740741	0.0925926	0.314815
Bacteroides_finegoldii_DSM_17565	0.0454545	0	0	0.0454545	0	0	0.0227273	0.0227273	0.0227273	0.0454545	0.0681818	0	0.0227273	0	0	0.0227273	0.0454545	0.0681818	0	0	0.0681818	0.0454545	0	0	0	0	0	0.0454545	0.0681818	0.0227273	0.0909091	0	0.0454545	0	0	0.0454545	0	0.0227273	0	0.0227273	0	0.0227273	0.0454545	0.0454545	0.0227273	0	0.0454545	0	0.181818
Ruminococcus_obeum_A2_162	0.115385	0.0769231	0.115385	0.0769231	0.115385	0.0769231	0.115385	0.0769231	0.0769231	0.0961538	0.0769231	0.0961538	0.0961538	0.0769231	0.0769231	0.0961538	0.115385	0.0769231	0.0961538	0.134615	0.0961538	0.0961538	0.0384615	0.115385	0.0769231	0.115385	0.115385	0.134615	0.0961538	0.115385	0.0961538	0.115385	0	0.115385	0.115385	0.0961538	0.0961538	0.115385	0.115385	0.0769231	0.115385	0.115385	0.115385	0.0961538	0.134615	0.115385	0.0961538	0.0961538	0.288462
Parabacteroides_johnsonii_DSM_18315	0.0731707	0	0	0.0731707	0.0243902	0	0.0731707	0.0487805	0.0487805	0.0731707	0.097561	0	0.0243902	0.0243902	0.0243902	0.0731707	0.0731707	0.0731707	0.0487805	0.0487805	0.0731707	0.0731707	0	0.0243902	0.0243902	0	0.0243902	0.0487805	0.0731707	0.0487805	0.121951	0.0487805	0.0731707	0	0.0487805	0.0487805	0.0243902	0.0487805	0.0243902	0.0243902	0.0243902	0.0487805	0.0731707	0.097561	0.0243902	0.0243902	0.0731707	0	0.219512
Bacteroides_dorei_5_1_36_D4	0.06	0.02	0.02	0.06	0.02	0.02	0.04	0.04	0.04	0.04	0.08	0	0.04	0.02	0.02	0.04	0.06	0.06	0.02	0.02	0.08	0.04	0.02	0.02	0.02	0.02	0.02	0.04	0.08	0.04	0.1	0.02	0.06	0.02	0	0.04	0.02	0.04	0.02	0.02	0	0.02	0.06	0.06	0.02	0.02	0.04	0.02	0.18
Streptococcus_thermophilus_LMD_9	0.151515	0.0909091	0.181818	0.151515	0.181818	0.0606061	0.181818	0.0909091	0.0909091	0.0909091	0.181818	0.151515	0.121212	0.151515	0.121212	0.181818	0.212121	0.0606061	0.181818	0.181818	0.151515	0.0909091	0.0909091	0.181818	0.121212	0.181818	0.181818	0.121212	0.151515	0.181818	0.181818	0.181818	0.212121	0.181818	0.181818	0	0.121212	0.0909091	0.181818	0.0909091	0.181818	0.121212	0.212121	0.151515	0.151515	0.181818	0.0909091	0.151515	0.363636
Bacteroides_pectinophilus_ATCC_43243	0.21875	0.1875	0.25	0.25	0.34375	0.125	0.375	0.21875	0.21875	0.21875	0.25	0.25	0.1875	0.21875	0.21875	0.34375	0.28125	0.28125	0.25	0.3125	0.1875	0.21875	0.125	0.375	0.25	0.3125	0.34375	0.3125	0.25	0.1875	0.25	0.34375	0.21875	0.3125	0.34375	0.3125	0	0.1875	0.34375	0.21875	0.3125	0.1875	0.28125	0.25	0.28125	0.34375	0.1875	0.25	0.46875
Clostridium_leptum_DSM_753	0.122807	0.0701754	0.140351	0.122807	0.175439	0.0350877	0.175439	0.0701754	0.0877193	0.0877193	0.157895	0.140351	0.0701754	0.105263	0.0877193	0.157895	0.140351	0.140351	0.122807	0.175439	0.0877193	0.0877193	0.0350877	0.175439	0.0877193	0.175439	0.175439	0.105263	0.140351	0.0877193	0.175439	0.175439	0.122807	0.175439	0.175439	0.140351	0.0877193	0	0.175439	0.122807	0.175439	0.0877193	0.175439	0.0877193	0.122807	0.175439	0.0877193	0.105263	0.315789
Bacteroides_dorei_DSM_17855	0.0666667	0	0	0.0444444	0	0	0.0444444	0.0222222	0.0222222	0.0444444	0.0666667	0	0.0222222	0	0	0.0444444	0.0666667	0.0666667	0.0222222	0.0222222	0.0666667	0.0444444	0	0	0	0	0	0.0444444	0.0666667	0.0222222	0.0888889	0.0222222	0.0444444	0	0.0222222	0.0444444	0.0222222	0.0222222	0	0.0222222	0	0.0222222	0.0444444	0.0666667	0.0222222	0	0.0444444	0	0.177778
Catenibacterium_mitsuokai_DSM_15897	0.0943396	0.0377358	0.0943396	0.0754717	0.132075	0.0377358	0.132075	0.0188679	0.0377358	0.0566038	0.0943396	0.0754717	0.0566038	0.0566038	0.0188679	0.113208	0.132075	0.0754717	0.0943396	0.132075	0.113208	0.0754717	0.0377358	0.132075	0.0566038	0.132075	0.132075	0.0943396	0.0943396	0.0754717	0.132075	0.132075	0.0754717	0.132075	0.132075	0.0754717	0.0754717	0.0566038	0.132075	0	0.132075	0.0754717	0.0943396	0.0566038	0.113208	0.113208	0.0754717	0.0377358	0.320755
Bacteroides_coprophilus_DSM_18228	0.0697674	0.0232558	0.0232558	0.0697674	0.0232558	0.0232558	0.0697674	0.0465116	0.0465116	0.0697674	0.0930233	0.0232558	0.0465116	0	0.0232558	0.0697674	0.0930233	0.0930233	0.0465116	0.0232558	0.0930233	0.0697674	0.0232558	0.0232558	0.0232558	0.0232558	0.0232558	0.0465116	0.0930233	0.0232558	0.116279	0.0465116	0.0697674	0.0232558	0.0465116	0.0697674	0.0465116	0.0465116	0.0232558	0.0465116	0	0.0232558	0.0697674	0.0930233	0.0465116	0.0232558	0.0465116	0.0232558	0.209302
Bifidobacterium_bifidum_NCIMB_41171	0.175439	0.0701754	0.157895	0.157895	0.192982	0.0877193	0.210526	0.122807	0.105263	0.0350877	0.192982	0.157895	0.0877193	0.122807	0.140351	0.210526	0.175439	0.192982	0.140351	0.175439	0.157895	0.0526316	0.105263	0.192982	0.122807	0.192982	0.192982	0.140351	0.175439	0.122807	0.175439	0.192982	0.175439	0.192982	0.192982	0.175439	0.122807	0.140351	0.192982	0.157895	0.175439	0	0.22807	0.157895	0.192982	0.175439	0.0350877	0.105263	0.368421
Clostridium_bolteae_ATCC_BAA_613	0.119403	0.0298507	0.0746269	0.0447761	0.0895522	0.0447761	0.119403	0.0149254	0.0447761	0.0447761	0.0447761	0.0597015	0.0447761	0.0298507	0.0298507	0.119403	0.119403	0.0746269	0.0895522	0.134328	0.0597015	0.0447761	0	0.0895522	0.0149254	0.104478	0.0895522	0.0447761	0.0597015	0.0298507	0.0895522	0.119403	0.0149254	0.0895522	0.134328	0.0746269	0.0597015	0.0597015	0.0895522	0.0298507	0.104478	0.0597015	0	0.0447761	0.0895522	0.104478	0.0447761	0.0149254	0.268657
Ruminococcus_gnavus_ATCC_29149	0.0727273	0.0545455	0.0909091	0.0545455	0.127273	0.0363636	0.127273	0	0.0363636	0.0545455	0.0909091	0.0727273	0.0363636	0.0181818	0.0545455	0.109091	0.0909091	0.0909091	0.0727273	0.127273	0.0363636	0.0545455	0.0181818	0.127273	0.0181818	0.127273	0.127273	0.127273	0.0363636	0.0545455	0.0727273	0.127273	0.0363636	0.127273	0.127273	0.127273	0.0545455	0.0363636	0.127273	0.0545455	0.127273	0.0727273	0.0909091	0	0.109091	0.127273	0.0545455	0.0363636	0.309091
Desulfovibrio_piger_ATCC_29098	0.193548	0.16129	0.193548	0.193548	0.193548	0.0967742	0.193548	0.129032	0.193548	0.129032	0.193548	0.129032	0.16129	0.129032	0.0967742	0.193548	0.193548	0.193548	0.193548	0.193548	0.16129	0.16129	0.129032	0.193548	0.16129	0.193548	0.193548	0.225806	0.16129	0.193548	0.16129	0.193548	0.193548	0.193548	0.193548	0.16129	0.16129	0.129032	0.193548	0.193548	0.193548	0.16129	0.225806	0.193548	0	0.193548	0.16129	0.193548	0.354839
Bacteroides_fragilis_3_1_12	0.0681818	0	0	0.0454545	0	0	0.0454545	0.0227273	0.0227273	0.0454545	0.0681818	0	0.0227273	0	0	0.0454545	0.0681818	0.0681818	0.0227273	0.0227273	0.0681818	0.0454545	0	0	0	0	0	0.0454545	0.0681818	0.0227273	0.0909091	0.0227273	0.0454545	0	0.0227273	0.0454545	0.0227273	0.0227273	0	0.0227273	0	0.0227273	0.0454545	0.0681818	0.0227273	0	0.0454545	0	0.181818
Bifidobacterium_pseudocatenulatum_DSM_20438	0.173077	0.115385	0.173077	0.173077	0.211538	0.134615	0.211538	0.0961538	0.153846	0.0192308	0.173077	0.192308	0.134615	0.153846	0.153846	0.211538	0.173077	0.134615	0.153846	0.192308	0.153846	0.0192308	0.153846	0.211538	0.153846	0.211538	0.211538	0.134615	0.153846	0.134615	0.0769231	0.211538	0.192308	0.211538	0.211538	0.173077	0.153846	0.153846	0.211538	0.153846	0.192308	0.0769231	0.192308	0.173077	0.230769	0.211538	0	0.153846	0.307692
Clostridium_sp_M62_1	0.175	0.05	0.1	0.075	0.15	0.025	0.225	0.025	0.025	0.1	0.125	0.1	0.05	0.025	0.075	0.2	0.175	0.15	0.125	0.2	0.05	0.1	0	0.15	0	0.15	0.15	0.1	0.025	0.05	0.1	0.2	0.05	0.15	0.2	0.2	0.1	0.075	0.15	0.075	0.15	0.1	0.125	0.1	0.125	0.15	0.1	0	0.4
Escherichia_coli_O157_H7_EC4115	0.0454545	0.0113636	0.0227273	0.0113636	0.0227273	0	0.0454545	0	0	0	0.0113636	0.0227273	0.0113636	0.0113636	0.0113636	0.0454545	0.0454545	0	0.0340909	0.0340909	0.0113636	0.0113636	0	0.0454545	0.0113636	0.0227273	0.0340909	0.0454545	0.0113636	0.0113636	0.0227273	0.0340909	0.0227273	0.0227273	0.0340909	0	0.0227273	0.0113636	0.0227273	0	0.0227273	0	0.0340909	0.0227273	0	0.0113636	0.0113636	0.0227273	0
Bifidobacterium_catenulatum_DSM_16992	0.208333	0.104167	0.1875	0.1875	0.229167	0.125	0.229167	0.0833333	0.145833	0	0.1875	0.208333	0.125	0.1875	0.145833	0.229167	0.1875	0.125	0.166667	0.229167	0.166667	0.0208333	0.145833	0.229167	0.166667	0.229167	0.229167	0.166667	0.166667	0.166667	0.0833333	0.229167	0.208333	0.229167	0.229167	0.166667	0.166667	0.166667	0.229167	0.145833	0.229167	0.0833333	0.208333	0.1875	0.229167	0.208333	0.0208333	0.145833	0.291667
Clostridium_bartlettii_DSM_16795	0.126984	0.0952381	0.174603	0.126984	0.190476	0.0634921	0.190476	0.0952381	0.111111	0.0952381	0.190476	0.15873	0.0793651	0.111111	0.126984	0.190476	0.15873	0.142857	0.126984	0.174603	0.142857	0.0952381	0.111111	0.206349	0.126984	0.206349	0.206349	0.0952381	0.15873	0.126984	0.15873	0.190476	0.142857	0.206349	0.190476	0.126984	0.0793651	0.0952381	0.174603	0.15873	0.174603	0.0793651	0.222222	0.142857	0.126984	0.190476	0.0793651	0.126984	0.349206
Pseudoflavonifractor_capillosus_ATCC_29799	0.06	0.04	0.06	0.08	0.1	0.04	0.1	0.02	0.08	0.08	0.12	0.08	0.06	0.04	0.06	0.08	0.08	0.12	0.06	0.1	0.06	0.1	0.04	0.1	0.04	0.1	0.1	0.12	0.06	0.06	0.1	0.1	0.06	0.1	0.1	0.16	0.06	0.04	0.1	0.08	0.1	0.1	0.12	0.04	0.1	0.1	0.1	0.06	0.28
Subdoligranulum_variabile_DSM_15176	0.0526316	0.0350877	0.0701754	0.0526316	0.105263	0.0175439	0.105263	0.0175439	0.0350877	0.0526316	0.0701754	0.0526316	0.0175439	0.0175439	0	0.0877193	0.0701754	0.0877193	0.0526316	0.105263	0.0526316	0.0526316	0.0175439	0.105263	0.0175439	0.105263	0.105263	0.0701754	0.0701754	0.0350877	0.105263	0.105263	0.0526316	0.105263	0.105263	0.0877193	0.0350877	0	0.105263	0.0175439	0.105263	0.0526316	0.0701754	0.0175439	0.0877193	0.105263	0.0526316	0.0350877	0.298246
Clostridium_symbiosum_WAL_14163	0.117647	0.0980392	0.176471	0.0784314	0.137255	0.0392157	0.176471	0.0392157	0.0392157	0.0588235	0.0784314	0.117647	0.0588235	0.0392157	0.0588235	0.176471	0.137255	0.0980392	0.117647	0.176471	0.0784314	0.0588235	0.0588235	0.137255	0.0392157	0.215686	0.137255	0.0784314	0.0784314	0.0784314	0.0980392	0.176471	0.0980392	0.215686	0.176471	0.0784314	0.0980392	0.0588235	0.137255	0.0392157	0.137255	0.0784314	0.117647	0.0980392	0.0784314	0.137255	0.0588235	0.0784314	0.392157
Mitsuokella_multacida_DSM_20544	0.0540541	0.027027	0.0540541	0.0540541	0.0540541	0.027027	0.0810811	0.0810811	0.0540541	0.027027	0.135135	0.0540541	0.027027	0.0540541	0.135135	0.0810811	0.0540541	0.108108	0.0540541	0.0540541	0.0540541	0.027027	0.027027	0.108108	0.0540541	0.0540541	0.0810811	0.162162	0.0540541	0.027027	0.0540541	0.0540541	0.0810811	0.0540541	0.0540541	0.108108	0.0540541	0.0540541	0.0540541	0.108108	0.0540541	0.027027	0.162162	0.0810811	0.0810811	0.0540541	0.027027	0.108108	0.216216
Clostridium_nexile_DSM_1787	0.0754717	0.0377358	0.150943	0.0377358	0.113208	0.0377358	0.113208	0.0188679	0.0377358	0.0566038	0.0943396	0.0754717	0.0377358	0	0.0566038	0.0943396	0.0754717	0.113208	0.0566038	0.113208	0.0377358	0.0566038	0	0.113208	0	0.188679	0.113208	0.113208	0.0188679	0.0377358	0.0566038	0.113208	0.0377358	0.188679	0.113208	0.132075	0.0566038	0.0188679	0.113208	0.0566038	0.113208	0.0754717	0.0943396	0.0188679	0.113208	0.113208	0.0566038	0.0188679	0.377358
Methanobrevibacter_smithii_DSM_2375	0.25	0.25	0.25	0.375	0.25	0.125	0.25	0.3125	0.25	0.25	0.375	0.25	0.25	0.3125	0.25	0.25	0.25	0.375	0.25	0.25	0.25	0.25	0.125	0.25	0.1875	0.25	0.25	0.3125	0.25	0.1875	0.25	0.25	0.3125	0.25	0.25	0.25	0.125	0.1875	0.25	0.25	0.25	0.25	0.375	0.3125	0.3125	0.25	0.25	0.25	0.5625
Anaerotruncus_colihominis_DSM_17241	0.139535	0.0465116	0.0930233	0.0930233	0.139535	0.0232558	0.162791	0.0232558	0.0697674	0.0697674	0.0697674	0.116279	0.0465116	0.0465116	0.0232558	0.162791	0.139535	0.116279	0.116279	0.162791	0.0465116	0.0697674	0	0.139535	0.0232558	0.139535	0.139535	0.0465116	0.0465116	0.0465116	0.0930233	0.162791	0.0697674	0.139535	0.162791	0.0930233	0.0697674	0	0.139535	0.0465116	0.139535	0.0697674	0.0697674	0.0465116	0.0930233	0.139535	0.0697674	0.0465116	0.255814
Megamonas_hypermegale_ART12_1	0.209302	0.0930233	0.162791	0.186047	0.209302	0.0930233	0.255814	0.139535	0.162791	0.139535	0.186047	0.186047	0.139535	0.139535	0.139535	0.232558	0.209302	0.209302	0.186047	0.232558	0.209302	0.139535	0.0930233	0.209302	0.116279	0.209302	0.209302	0.139535	0.209302	0.139535	0.209302	0.232558	0.162791	0.209302	0.232558	0.209302	0.139535	0.162791	0.209302	0.162791	0.209302	0.116279	0.162791	0.186047	0.209302	0.209302	0.139535	0.139535	0.395349
Clostridium_spiroforme_DSM_1552	0.0862069	0.0172414	0.137931	0.0517241	0.103448	0.0344828	0.12069	0.0344828	0.0517241	0.0689655	0.0689655	0.0689655	0.0689655	0.0344828	0.0344828	0.103448	0.103448	0.0862069	0.0862069	0.12069	0.0689655	0.0689655	0.0172414	0.103448	0.0344828	0.172414	0.103448	0.0344828	0.0344828	0.0517241	0.0689655	0.12069	0.0517241	0.172414	0.12069	0.0689655	0.0862069	0.0344828	0.103448	0.0172414	0.103448	0.0862069	0.0689655	0.0689655	0.103448	0.103448	0.0689655	0.0344828	0.327586
Bifidobacterium_animalis_lactis_AD011	0.195652	0.0869565	0.173913	0.173913	0.217391	0.108696	0.217391	0.152174	0.130435	0.0217391	0.173913	0.195652	0.108696	0.173913	0.130435	0.217391	0.195652	0.195652	0.152174	0.23913	0.152174	0.0434783	0.130435	0.217391	0.152174	0.23913	0.217391	0.152174	0.152174	0.173913	0.152174	0.23913	0.195652	0.23913	0.23913	0.152174	0.152174	0.152174	0.23913	0.130435	0.23913	0.0217391	0.195652	0.173913	0.217391	0.217391	0.0434783	0.130435	0.282609
Clostridium_asparagiforme_DSM_15981	0.150685	0.109589	0.164384	0.0958904	0.136986	0.0821918	0.164384	0.0821918	0.0958904	0.109589	0.0684932	0.123288	0.109589	0.0821918	0.109589	0.150685	0.150685	0.0958904	0.123288	0.164384	0.0958904	0.109589	0.0547945	0.136986	0.0821918	0.191781	0.136986	0.109589	0.0958904	0.0958904	0.0821918	0.164384	0.0684932	0.191781	0.164384	0.150685	0.109589	0.0958904	0.136986	0.0821918	0.136986	0.123288	0.0821918	0.109589	0.164384	0.136986	0.109589	0.0958904	0.287671
Clostridium_scindens_ATCC_35704	0.129032	0.0645161	0.0967742	0.0645161	0.16129	0	0.193548	0.0322581	0.0967742	0.0645161	0.0645161	0.0967742	0.0645161	0.0322581	0.0322581	0.16129	0.129032	0.129032	0.0967742	0.193548	0.0645161	0.0645161	0	0.16129	0.0645161	0.16129	0.16129	0.0967742	0.0322581	0.0322581	0.0967742	0.193548	0.0645161	0.16129	0.193548	0.16129	0.0645161	0.0322581	0.16129	0.0322581	0.129032	0.0645161	0.0322581	0.0967742	0.16129	0.16129	0.0645161	0.0322581	0.322581
Bifidobacterium_dentium_ATCC_27678	0.173913	0.108696	0.152174	0.130435	0.195652	0.0869565	0.195652	0.0652174	0.108696	0	0.130435	0.152174	0.0869565	0.130435	0.108696	0.195652	0.152174	0.108696	0.130435	0.195652	0.108696	0	0.108696	0.195652	0.108696	0.195652	0.195652	0.130435	0.108696	0.108696	0.0434783	0.195652	0.152174	0.195652	0.195652	0.152174	0.108696	0.108696	0.195652	0.108696	0.195652	0.0652174	0.152174	0.130435	0.217391	0.195652	0	0.108696	0.282609
Enterococcus_faecalis_TX0104	0.185185	0.0925926	0.185185	0.166667	0.185185	0.0555556	0.203704	0.0555556	0.111111	0.12963	0.166667	0.12963	0.111111	0.12963	0.111111	0.203704	0.222222	0.0740741	0.185185	0.203704	0.203704	0.148148	0.0925926	0.203704	0.12963	0.185185	0.203704	0.0740741	0.166667	0.166667	0.203704	0.203704	0.166667	0.185185	0.203704	0.037037	0.148148	0.12963	0.185185	0.0925926	0.185185	0.166667	0.185185	0.166667	0.0740741	0.166667	0.148148	0.12963	0.314815
Blautia_hydrogenotrophica_DSM_10507	0.117647	0.0392157	0.0980392	0.0784314	0.137255	0.0588235	0.176471	0.0588235	0.0784314	0.117647	0.156863	0.117647	0.0784314	0.0588235	0.0980392	0.156863	0.156863	0.137255	0.117647	0.156863	0.0784314	0.117647	0.0784314	0.137255	0.0784314	0.137255	0.137255	0.0784314	0.0980392	0.0588235	0.117647	0.176471	0.0980392	0.137255	0.176471	0.156863	0.0980392	0.0588235	0.137255	0.117647	0.117647	0.0980392	0.176471	0.156863	0.117647	0.137255	0.0980392	0.0980392	0.294118
Bifidobacterium_angulatum_DSM_20098	0.2	0.133333	0.2	0.2	0.244444	0.133333	0.244444	0.0888889	0.155556	0.0222222	0.2	0.222222	0.133333	0.177778	0.155556	0.244444	0.2	0.133333	0.177778	0.222222	0.177778	0.0444444	0.155556	0.244444	0.177778	0.244444	0.244444	0.177778	0.177778	0.155556	0.0888889	0.244444	0.222222	0.244444	0.244444	0.2	0.177778	0.177778	0.244444	0.155556	0.222222	0.0888889	0.222222	0.2	0.244444	0.222222	0.0222222	0.155556	0.311111
Streptococcus_gordonii_Challis_CH1	0.159091	0.0681818	0.159091	0.159091	0.204545	0.0454545	0.227273	0.0909091	0.0909091	0.0909091	0.227273	0.159091	0.0909091	0.159091	0.136364	0.227273	0.204545	0.136364	0.181818	0.227273	0.181818	0.113636	0.0909091	0.204545	0.136364	0.204545	0.204545	0.159091	0.181818	0.159091	0.204545	0.227273	0.204545	0.204545	0.227273	0.113636	0.136364	0.0909091	0.204545	0.136364	0.204545	0.0909091	0.25	0.181818	0.136364	0.181818	0.113636	0.136364	0.409091
Eubacterium_dolichum_DSM_3991	0.159091	0.113636	0.181818	0.204545	0.181818	0.113636	0.181818	0.136364	0.181818	0.181818	0.25	0.159091	0.159091	0.136364	0.113636	0.181818	0.227273	0.159091	0.204545	0.181818	0.227273	0.181818	0.136364	0.181818	0.159091	0.181818	0.181818	0.113636	0.25	0.181818	0.272727	0.204545	0.227273	0.181818	0.204545	0.0909091	0.181818	0.113636	0.181818	0.159091	0.159091	0.159091	0.25	0.204545	0.159091	0.181818	0.159091	0.204545	0.409091
Bifidobacterium_breve_DSM_20213	0.186441	0.0847458	0.237288	0.152542	0.20339	0.0847458	0.220339	0.135593	0.118644	0.0338983	0.152542	0.169492	0.101695	0.135593	0.118644	0.220339	0.186441	0.169492	0.169492	0.20339	0.135593	0.0508475	0.118644	0.20339	0.135593	0.271186	0.20339	0.118644	0.135593	0.118644	0.135593	0.220339	0.169492	0.271186	0.220339	0.135593	0.152542	0.135593	0.20339	0.118644	0.186441	0.0169492	0.186441	0.169492	0.20339	0.186441	0.0338983	0.118644	0.355932
Lactobacillus_acidophilus_NCFM	0.22	0.2	0.26	0.3	0.3	0.18	0.3	0.16	0.26	0.16	0.32	0.24	0.26	0.26	0.2	0.28	0.28	0.22	0.28	0.28	0.32	0.18	0.22	0.3	0.28	0.3	0.3	0.2	0.3	0.26	0.26	0.3	0.3	0.3	0.3	0.22	0.26	0.22	0.3	0.22	0.28	0.2	0.3	0.28	0.24	0.28	0.16	0.26	0.44
Klebsiella_pneumoniae_342	0.0425532	0.0106383	0.0212766	0.0212766	0.0212766	0.0106383	0.0425532	0.0106383	0.0106383	0.0106383	0.0106383	0.0212766	0.0106383	0.0106383	0.0106383	0.0425532	0.0425532	0.0106383	0.0319149	0.0319149	0.0212766	0.0212766	0.0106383	0.0319149	0.0212766	0.0212766	0.0212766	0.0531915	0.0212766	0.0212766	0.0319149	0.0319149	0.0319149	0.0212766	0.0319149	0	0.0319149	0.0212766	0.0212766	0.0106383	0.0212766	0.0106383	0.0425532	0.0319149	0	0.0106383	0.0212766	0.0319149	0.0319149
Lactobacillus_johnsonii_NCC_533	0.24	0.2	0.26	0.3	0.3	0.18	0.32	0.16	0.26	0.16	0.32	0.26	0.26	0.26	0.2	0.3	0.3	0.2	0.3	0.3	0.32	0.18	0.22	0.3	0.28	0.3	0.3	0.22	0.32	0.26	0.28	0.32	0.3	0.3	0.32	0.24	0.28	0.22	0.3	0.22	0.28	0.2	0.3	0.3	0.26	0.28	0.16	0.26	0.46
Collinsella_stercoris_DSM_13279	0.121212	0.0606061	0.0909091	0.0909091	0.0909091	0.0606061	0.121212	0.0909091	0.0909091	0.0606061	0.151515	0.0909091	0.121212	0.0606061	0.121212	0.121212	0.121212	0.0909091	0.121212	0.121212	0.121212	0.0606061	0	0.0909091	0.0606061	0.0909091	0.0909091	0.151515	0.0606061	0.0909091	0.0909091	0.121212	0.0909091	0.0909091	0.121212	0.0909091	0.151515	0.0606061	0.0909091	0.0909091	0.0909091	0.0909091	0.121212	0.121212	0.121212	0.0909091	0.0606061	0.0606061	0.30303
Anaerostipes_caccae_DSM_14662	0.0909091	0.0545455	0.163636	0.0727273	0.127273	0.0181818	0.145455	0.0181818	0.0363636	0.0363636	0.0545455	0.0909091	0.0363636	0.0727273	0.0181818	0.145455	0.109091	0.0727273	0.109091	0.145455	0.0181818	0.0363636	0.0363636	0.145455	0.0545455	0.2	0.145455	0.0727273	0.0545455	0.0363636	0.0727273	0.145455	0.0545455	0.2	0.145455	0.0727273	0.0363636	0.0181818	0.127273	0.0363636	0.127273	0.0363636	0.0909091	0.0545455	0.109091	0.127273	0.0363636	0.0545455	0.363636
Streptococcus_sanguinis_SK36	0.113208	0.0377358	0.0754717	0.0943396	0.113208	0.0188679	0.150943	0.0566038	0.0566038	0.0377358	0.132075	0.0943396	0.0566038	0.0943396	0.0754717	0.150943	0.150943	0.0943396	0.132075	0.150943	0.0943396	0.0377358	0.0377358	0.113208	0.0754717	0.113208	0.113208	0.0943396	0.113208	0.0754717	0.132075	0.150943	0.113208	0.113208	0.150943	0.0754717	0.0943396	0.0188679	0.113208	0.0754717	0.113208	0.0377358	0.150943	0.113208	0.113208	0.113208	0.0377358	0.0754717	0.301887
Streptococcus_infantarius_infantarius_ATCC_BAA_102	0.147059	0.0882353	0.147059	0.147059	0.147059	0	0.147059	0.0588235	0.0588235	0	0.205882	0.0882353	0.0588235	0.147059	0.117647	0.147059	0.176471	0.0588235	0.147059	0.147059	0.0882353	0.0294118	0.0588235	0.147059	0.117647	0.147059	0.147059	0.205882	0.117647	0.117647	0.147059	0.147059	0.176471	0.147059	0.147059	0.0882353	0.0882353	0.0588235	0.147059	0.117647	0.147059	0	0.235294	0.117647	0.0882353	0.117647	0.0294118	0.0882353	0.294118
Pediococcus_pentosaceus_ATCC_25745	0.32	0.24	0.3	0.3	0.3	0.22	0.32	0.16	0.26	0.14	0.3	0.24	0.26	0.3	0.22	0.3	0.36	0.16	0.34	0.32	0.3	0.14	0.26	0.3	0.28	0.3	0.3	0.24	0.32	0.28	0.26	0.32	0.32	0.3	0.32	0.2	0.28	0.24	0.3	0.24	0.3	0.22	0.32	0.3	0.26	0.3	0.14	0.28	0.46
Haemophilus_influenzae_NTHi_86_028NP	0.148148	0.0925926	0.203704	0.111111	0.12963	0.111111	0.166667	0.111111	0.0925926	0.0925926	0.0925926	0.111111	0.0925926	0.111111	0.111111	0.166667	0.148148	0.0925926	0.148148	0.148148	0.0925926	0.0925926	0.0925926	0.148148	0.0740741	0.203704	0.111111	0.148148	0.0925926	0.111111	0.0925926	0.148148	0.148148	0.203704	0.148148	0.0925926	0.12963	0.0925926	0.12963	0.111111	0.12963	0.0925926	0.166667	0.12963	0.111111	0.12963	0.0925926	0.111111	0.314815
Collinsella_intestinalis_DSM_13280	0.1875	0.09375	0.15625	0.15625	0.15625	0.09375	0.1875	0.15625	0.15625	0.125	0.25	0.15625	0.1875	0.125	0.1875	0.15625	0.1875	0.1875	0.1875	0.1875	0.1875	0.125	0.0625	0.15625	0.125	0.15625	0.15625	0.1875	0.125	0.15625	0.15625	0.1875	0.15625	0.15625	0.1875	0.15625	0.1875	0.09375	0.15625	0.1875	0.15625	0.15625	0.21875	0.1875	0.1875	0.15625	0.125	0.125	0.375
Actinomyces_odontolyticus_ATCC_17982	0.181818	0.0454545	0.136364	0.113636	0.136364	0.0681818	0.159091	0.113636	0.0909091	0.0454545	0.113636	0.0909091	0.0681818	0.113636	0.0909091	0.159091	0.159091	0.113636	0.136364	0.159091	0.136364	0.0454545	0.0681818	0.136364	0.0909091	0.136364	0.136364	0.0681818	0.136364	0.0909091	0.159091	0.159091	0.136364	0.136364	0.159091	0.0454545	0.136364	0.0681818	0.136364	0.0909091	0.136364	0.0454545	0.136364	0.136364	0.136364	0.136364	0.0454545	0.0909091	0.318182
Helicobacter_pullorum_MIT_98_5489	0.266667	0.266667	0.266667	0.3	0.3	0.233333	0.3	0.233333	0.3	0.2	0.333333	0.2	0.266667	0.233333	0.233333	0.3	0.3	0.3	0.3	0.266667	0.233333	0.2	0.133333	0.3	0.266667	0.266667	0.3	0.333333	0.266667	0.266667	0.266667	0.3	0.266667	0.266667	0.3	0.3	0.266667	0.233333	0.3	0.3	0.266667	0.166667	0.333333	0.3	0.166667	0.3	0.166667	0.3	0.466667
Butyrivibrio_fibrisolvens_16_4	0.0625	0.0625	0.166667	0.0833333	0.125	0.0416667	0.125	0.0208333	0.0625	0.0833333	0.125	0.0833333	0.0416667	0.0416667	0.0625	0.104167	0.0833333	0.125	0.0625	0.125	0.0208333	0.0833333	0.0208333	0.125	0.0416667	0.208333	0.125	0.145833	0.0625	0.0625	0.104167	0.125	0.0625	0.208333	0.125	0.166667	0.0208333	0.0208333	0.125	0.0833333	0.125	0.0833333	0.104167	0.0208333	0.125	0.125	0.0833333	0.0625	0.395833
Enterobacter_cancerogenus_ATCC_35316	0.0348837	0.0116279	0.0232558	0.0232558	0.0232558	0.0116279	0.0348837	0.0116279	0.0116279	0.0116279	0.0116279	0.0232558	0.0116279	0.0116279	0	0.0348837	0.0348837	0.0116279	0.0348837	0.0348837	0.0232558	0.0232558	0.0116279	0.0348837	0.0232558	0.0232558	0.0348837	0.0465116	0.0232558	0.0232558	0.0348837	0.0348837	0.0348837	0.0232558	0.0348837	0	0.0348837	0.0232558	0.0232558	0.0116279	0.0232558	0.0116279	0.0465116	0.0348837	0	0.0116279	0.0232558	0.0232558	0.0116279
Lactobacillus_sakei_sakei_23K	0.265306	0.122449	0.22449	0.204082	0.22449	0.102041	0.265306	0.163265	0.163265	0.163265	0.204082	0.163265	0.163265	0.204082	0.122449	0.22449	0.306122	0.142857	0.265306	0.265306	0.204082	0.163265	0.122449	0.22449	0.183673	0.22449	0.22449	0.122449	0.22449	0.183673	0.265306	0.265306	0.22449	0.22449	0.265306	0.102041	0.204082	0.102041	0.22449	0.142857	0.22449	0.163265	0.22449	0.22449	0.183673	0.22449	0.163265	0.183673	0.387755
Lactobacillus_gasseri_ATCC_33323	0.209302	0.162791	0.209302	0.209302	0.255814	0.116279	0.27907	0.162791	0.186047	0.139535	0.302326	0.186047	0.162791	0.186047	0.209302	0.255814	0.232558	0.255814	0.232558	0.27907	0.209302	0.139535	0.139535	0.255814	0.186047	0.255814	0.255814	0.255814	0.232558	0.209302	0.232558	0.27907	0.232558	0.255814	0.27907	0.255814	0.209302	0.116279	0.255814	0.255814	0.255814	0.139535	0.302326	0.209302	0.186047	0.255814	0.139535	0.232558	0.488372
Fusobacterium_nucleatum_nucleatum_ATCC_25586	0.225	0.125	0.225	0.125	0.225	0.1	0.225	0.1	0.15	0.1	0.125	0.1	0.1	0.1	0.075	0.2	0.225	0.1	0.2	0.225	0.15	0.1	0.075	0.225	0.1	0.225	0.2	0.1	0.175	0.15	0.2	0.225	0.15	0.225	0.2	0.1	0.175	0.075	0.225	0.125	0.2	0.1	0.2	0.15	0.075	0.225	0.1	0.15	0.375
Lactococcus_lactis_cremoris_MG1363	0.109091	0.0545455	0.181818	0.0909091	0.145455	0.0363636	0.163636	0.0909091	0.0727273	0.0727273	0.127273	0.127273	0.0727273	0.0727273	0.109091	0.145455	0.127273	0.127273	0.109091	0.145455	0.0727273	0.0727273	0.0363636	0.163636	0.0727273	0.218182	0.163636	0.0909091	0.0727273	0.0545455	0.109091	0.163636	0.109091	0.218182	0.163636	0.109091	0.0909091	0.0363636	0.145455	0.109091	0.127273	0.0545455	0.145455	0.109091	0.163636	0.145455	0.0545455	0.0727273	0.345455
Candidatus_Sulcia_muelleri_GWSS	0.375	0.375	0.375	0.375	0.375	0.25	0.375	0.25	0.25	0.25	0.25	0.25	0.25	0.375	0.25	0.375	0.375	0.25	0.375	0.375	0.25	0.25	0.25	0.375	0.25	0.375	0.375	0.375	0.125	0.25	0.25	0.375	0.375	0.375	0.375	0.25	0.25	0.25	0.375	0.25	0.375	0.25	0.375	0.25	0.25	0.375	0.25	0.25	0.5
Clostridium_difficile_630	0.142857	0.0793651	0.126984	0.111111	0.15873	0.0634921	0.190476	0.047619	0.0634921	0.0793651	0.111111	0.111111	0.0793651	0.0793651	0.047619	0.190476	0.174603	0.0952381	0.15873	0.190476	0.142857	0.0952381	0.0793651	0.174603	0.0793651	0.15873	0.174603	0.0793651	0.111111	0.111111	0.142857	0.190476	0.126984	0.15873	0.190476	0.0634921	0.126984	0.0952381	0.15873	0.047619	0.15873	0.0952381	0.142857	0.126984	0.0793651	0.142857	0.0952381	0.0793651	0.333333
Lactobacillus_fermentum_IFO_3956	0.2	0.18	0.22	0.22	0.22	0.12	0.22	0.08	0.16	0.06	0.22	0.18	0.16	0.2	0.14	0.2	0.24	0.08	0.22	0.2	0.22	0.08	0.16	0.22	0.2	0.22	0.22	0.18	0.24	0.18	0.18	0.22	0.24	0.22	0.22	0.14	0.18	0.16	0.22	0.16	0.2	0.12	0.24	0.2	0.18	0.2	0.06	0.18	0.34
Clostridium_hylemonae_DSM_15053	0.0689655	0.0344828	0.0517241	0.0172414	0.0862069	0	0.103448	0	0.0344828	0.0344828	0.0172414	0.0517241	0.0344828	0.0172414	0.0172414	0.0862069	0.0689655	0.0517241	0.0517241	0.103448	0.0517241	0.0344828	0	0.0862069	0.0344828	0.0862069	0.0862069	0.0689655	0.0689655	0.0344828	0.0689655	0.103448	0.0344828	0.0862069	0.103448	0.0862069	0.0344828	0	0.0862069	0.0172414	0.0689655	0.0344828	0.0344828	0.0517241	0.0862069	0.0862069	0.0344828	0.0344828	0.241379
Methanosphaera_stadtmanae_DSM_3091	0.368421	0.263158	0.315789	0.368421	0.315789	0.157895	0.315789	0.315789	0.263158	0.263158	0.368421	0.315789	0.263158	0.368421	0.263158	0.315789	0.368421	0.368421	0.315789	0.315789	0.210526	0.263158	0.105263	0.315789	0.263158	0.315789	0.315789	0.368421	0.315789	0.263158	0.263158	0.315789	0.315789	0.315789	0.315789	0.263158	0.105263	0.210526	0.315789	0.315789	0.315789	0.263158	0.368421	0.368421	0.315789	0.315789	0.263158	0.315789	0.526316
Campylobacter_hominis_ATCC_BAA_381	0.228571	0.2	0.228571	0.228571	0.257143	0.2	0.257143	0.228571	0.228571	0.171429	0.257143	0.228571	0.228571	0.2	0.2	0.257143	0.257143	0.257143	0.257143	0.228571	0.228571	0.171429	0.114286	0.257143	0.228571	0.228571	0.257143	0.228571	0.285714	0.228571	0.285714	0.228571	0.257143	0.228571	0.257143	0.228571	0.142857	0.2	0.257143	0.228571	0.228571	0.142857	0.228571	0.257143	0.2	0.257143	0.142857	0.228571	0.428571
Porphyromonas_gingivalis_ATCC_33277	0.193548	0.0645161	0.16129	0.193548	0.225806	0.129032	0.258065	0.193548	0.16129	0.16129	0.225806	0.225806	0.16129	0.16129	0.129032	0.225806	0.193548	0.258065	0.16129	0.225806	0.16129	0.16129	0.129032	0.225806	0.16129	0.225806	0.225806	0.193548	0.193548	0.193548	0.193548	0.225806	0.258065	0.225806	0.225806	0.225806	0.16129	0.16129	0.225806	0.193548	0.225806	0.129032	0.225806	0.225806	0.258065	0.225806	0.16129	0.16129	0.322581
Lactobacillus_casei_casei_BL23	0.128205	0.102564	0.128205	0.153846	0.128205	0.0897436	0.128205	0.128205	0.128205	0.128205	0.153846	0.102564	0.141026	0.128205	0.128205	0.128205	0.153846	0.128205	0.141026	0.115385	0.166667	0.128205	0.0769231	0.141026	0.115385	0.128205	0.141026	0.0769231	0.141026	0.115385	0.153846	0.128205	0.153846	0.128205	0.115385	0.0769231	0.115385	0.128205	0.128205	0.102564	0.102564	0.141026	0.153846	0.153846	0.128205	0.128205	0.115385	0.128205	0.282051
Clostridium_phytofermentans_ISDg	0.0454545	0.030303	0.030303	0.0606061	0.0606061	0.030303	0.0909091	0.030303	0.030303	0.0454545	0.0606061	0.0454545	0.030303	0.030303	0.0151515	0.0909091	0.0757576	0.0757576	0.0454545	0.106061	0.0454545	0.0454545	0.0454545	0.0606061	0.030303	0.0757576	0.0606061	0.0454545	0.0909091	0.0606061	0.0909091	0.0909091	0.0454545	0.0757576	0.0909091	0.0757576	0.0454545	0.030303	0.0757576	0.030303	0.0757576	0.030303	0.0757576	0.0606061	0.0757576	0.0757576	0.0454545	0.0454545	0.212121
Enterococcus_faecalis_TX1322	0.169811	0.0943396	0.169811	0.150943	0.169811	0.0566038	0.188679	0.0566038	0.113208	0.132075	0.150943	0.113208	0.113208	0.113208	0.113208	0.188679	0.207547	0.0754717	0.169811	0.188679	0.188679	0.132075	0.0943396	0.188679	0.113208	0.169811	0.188679	0.0566038	0.150943	0.150943	0.188679	0.188679	0.150943	0.169811	0.188679	0.0377358	0.132075	0.113208	0.169811	0.0943396	0.169811	0.169811	0.169811	0.150943	0.0754717	0.169811	0.132075	0.132075	0.320755
Clostridium_perfringens_ATCC_13124	0.118644	0.0508475	0.169492	0.0847458	0.0847458	0.101695	0.118644	0.0847458	0.0847458	0.0677966	0.101695	0.0677966	0.101695	0.0677966	0.0677966	0.118644	0.135593	0.0677966	0.135593	0.135593	0.0847458	0.0677966	0.0847458	0.0847458	0.0677966	0.169492	0.0847458	0.0338983	0.0847458	0.0847458	0.0847458	0.118644	0.0847458	0.169492	0.118644	0.0508475	0.135593	0.0847458	0.0847458	0.0508475	0.0847458	0.0847458	0.101695	0.135593	0.101695	0.0847458	0.0677966	0.0847458	0.338983
Leuconostoc_mesenteroides_mesenteroides_ATCC_8293	0.185185	0.12963	0.185185	0.166667	0.185185	0.111111	0.185185	0.0925926	0.12963	0.0555556	0.222222	0.185185	0.148148	0.148148	0.203704	0.185185	0.203704	0.111111	0.185185	0.166667	0.203704	0.0740741	0.0925926	0.185185	0.148148	0.185185	0.185185	0.185185	0.185185	0.148148	0.148148	0.185185	0.185185	0.185185	0.185185	0.12963	0.166667	0.148148	0.185185	0.185185	0.166667	0.12963	0.259259	0.185185	0.185185	0.166667	0.0555556	0.148148	0.333333
Lactobacillus_ultunensis_DSM_16047	0.159091	0.136364	0.204545	0.227273	0.25	0.113636	0.25	0.136364	0.181818	0.181818	0.25	0.159091	0.181818	0.181818	0.113636	0.204545	0.227273	0.204545	0.204545	0.227273	0.25	0.204545	0.159091	0.25	0.204545	0.25	0.25	0.159091	0.227273	0.181818	0.272727	0.25	0.227273	0.25	0.25	0.204545	0.181818	0.159091	0.25	0.136364	0.227273	0.159091	0.227273	0.204545	0.181818	0.227273	0.181818	0.181818	0.409091
Citrobacter_koseri_ATCC_BAA_895	0.0574713	0.0114943	0.045977	0.0344828	0.045977	0.0114943	0.0689655	0.0114943	0.0229885	0.0344828	0.0344828	0.045977	0.0114943	0.0114943	0.0344828	0.0689655	0.0574713	0.0114943	0.0344828	0.0574713	0.045977	0.045977	0.0344828	0.0574713	0.0344828	0.045977	0.045977	0.0574713	0.045977	0.045977	0.0574713	0.0574713	0.0574713	0.045977	0.0574713	0	0.045977	0.045977	0.045977	0.0344828	0.045977	0.0344828	0.0689655	0.0574713	0	0.0344828	0.045977	0.0574713	0.045977
Desulfovibrio_vulgaris_Miyazaki_F	0.106383	0.106383	0.106383	0.106383	0.106383	0.0638298	0.106383	0.0638298	0.12766	0.0638298	0.12766	0.0212766	0.12766	0.0851064	0.0851064	0.106383	0.106383	0.106383	0.106383	0.106383	0.148936	0.0638298	0.0851064	0.106383	0.106383	0.106383	0.106383	0.106383	0.106383	0.106383	0.12766	0.106383	0.12766	0.106383	0.106383	0.106383	0.106383	0.106383	0.106383	0.0851064	0.0851064	0.0638298	0.12766	0.12766	0.0425532	0.106383	0.0851064	0.0851064	0.297872
Proteus_mirabilis_HI4320	0.0724638	0.0289855	0.0724638	0.0724638	0.0724638	0.057971	0.101449	0.057971	0.057971	0.0724638	0.101449	0.0724638	0.057971	0.057971	0.0724638	0.101449	0.101449	0.057971	0.0869565	0.0724638	0.0869565	0.0869565	0.0724638	0.0869565	0.0724638	0.0724638	0.0724638	0.0724638	0.0869565	0.0724638	0.0869565	0.0869565	0.115942	0.0724638	0.0869565	0.0434783	0.0869565	0.0869565	0.0724638	0.057971	0.057971	0.057971	0.115942	0.115942	0.0289855	0.057971	0.0724638	0.0869565	0.115942
Lactobacillus_helveticus_DPC_4571	0.108108	0.135135	0.162162	0.216216	0.216216	0.108108	0.216216	0.135135	0.189189	0.162162	0.243243	0.162162	0.189189	0.162162	0.135135	0.216216	0.189189	0.216216	0.189189	0.189189	0.243243	0.162162	0.162162	0.216216	0.189189	0.216216	0.216216	0.135135	0.243243	0.162162	0.27027	0.216216	0.216216	0.216216	0.216216	0.189189	0.162162	0.135135	0.216216	0.135135	0.189189	0.135135	0.216216	0.189189	0.189189	0.216216	0.135135	0.189189	0.432432
Anaerofustis_stercorihominis_DSM_17244	0.128205	0.0769231	0.128205	0.128205	0.179487	0.0512821	0.179487	0.0769231	0.102564	0.0769231	0.128205	0.179487	0.0769231	0.102564	0.0512821	0.179487	0.128205	0.153846	0.128205	0.179487	0.128205	0.0769231	0.025641	0.179487	0.0769231	0.179487	0.179487	0.0769231	0.153846	0.102564	0.179487	0.179487	0.128205	0.179487	0.179487	0.102564	0.0769231	0.025641	0.179487	0.102564	0.179487	0.0769231	0.179487	0.102564	0.153846	0.179487	0.0769231	0.102564	0.358974
Finegoldia_magna_ATCC_29328	0.171429	0.0857143	0.171429	0.142857	0.228571	0.114286	0.228571	0.142857	0.142857	0.114286	0.171429	0.2	0.171429	0.142857	0.142857	0.228571	0.171429	0.2	0.171429	0.228571	0.171429	0.114286	0.0857143	0.228571	0.142857	0.228571	0.228571	0.171429	0.114286	0.171429	0.114286	0.228571	0.142857	0.228571	0.228571	0.142857	0.142857	0.114286	0.228571	0.142857	0.228571	0.142857	0.2	0.171429	0.228571	0.228571	0.114286	0.142857	0.371429
Campylobacter_concisus_13826	0.2	0.2	0.2	0.257143	0.228571	0.228571	0.257143	0.257143	0.257143	0.171429	0.285714	0.2	0.257143	0.2	0.228571	0.228571	0.228571	0.285714	0.228571	0.2	0.228571	0.171429	0.171429	0.257143	0.228571	0.2	0.228571	0.257143	0.228571	0.2	0.257143	0.228571	0.257143	0.2	0.228571	0.228571	0.2	0.228571	0.228571	0.228571	0.2	0.142857	0.285714	0.257143	0.228571	0.228571	0.142857	0.257143	0.371429
Pseudomonas_aeruginosa_LESB58	0.0543478	0.0326087	0.0543478	0.0434783	0.0543478	0.0217391	0.0652174	0.0434783	0.0434783	0.0326087	0.0434783	0.0434783	0.0326087	0.0326087	0.0326087	0.0652174	0.0543478	0.0543478	0.0543478	0.0543478	0.0652174	0.0326087	0.0217391	0.0652174	0.0434783	0.0543478	0.0543478	0.0652174	0.0652174	0.0326087	0.076087	0.0543478	0.0434783	0.0543478	0.0543478	0.0217391	0.0326087	0.0326087	0.0543478	0.0434783	0.0543478	0.0326087	0.0869565	0.0543478	0.0217391	0.0543478	0.0326087	0.0652174	0.119565
Bifidobacterium_gallicum_DSM_20093	0.125	0.0208333	0.0833333	0.104167	0.125	0.0416667	0.145833	0.0625	0.0625	0.0208333	0.104167	0.104167	0.0416667	0.0833333	0.0416667	0.145833	0.104167	0.125	0.0833333	0.145833	0.0833333	0.0416667	0.0416667	0.125	0.0625	0.125	0.125	0.0625	0.0625	0.0625	0.104167	0.145833	0.104167	0.125	0.145833	0.0833333	0.0833333	0.0625	0.125	0.0416667	0.125	0.0208333	0.125	0.104167	0.145833	0.104167	0.0416667	0.0416667	0.270833
Lactobacillus_paracasei_ATCC_25302	0.121622	0.108108	0.135135	0.135135	0.135135	0.0810811	0.135135	0.108108	0.108108	0.108108	0.162162	0.0945946	0.121622	0.108108	0.135135	0.135135	0.148649	0.121622	0.135135	0.121622	0.135135	0.108108	0.0810811	0.148649	0.108108	0.135135	0.148649	0.108108	0.121622	0.108108	0.148649	0.135135	0.135135	0.135135	0.121622	0.108108	0.0945946	0.121622	0.135135	0.108108	0.108108	0.121622	0.162162	0.121622	0.108108	0.135135	0.0945946	0.108108	0.297297
Cronobacter_sakazakii_ATCC_BAA_894	0.0568182	0.0113636	0.0227273	0.0340909	0.0340909	0.0113636	0.0568182	0.0340909	0.0227273	0.0227273	0.0340909	0.0227273	0.0113636	0.0227273	0.0227273	0.0568182	0.0568182	0.0227273	0.0454545	0.0454545	0.0227273	0.0340909	0.0113636	0.0568182	0.0340909	0.0227273	0.0454545	0.0568182	0.0227273	0.0340909	0.0454545	0.0454545	0.0568182	0.0227273	0.0454545	0	0.0340909	0.0340909	0.0340909	0.0113636	0.0340909	0.0227273	0.0681818	0.0568182	0	0.0227273	0.0340909	0.0340909	0.0454545
Anaerococcus_hydrogenalis_DSM_7454	0.148936	0.106383	0.255319	0.191489	0.212766	0.12766	0.212766	0.148936	0.170213	0.148936	0.212766	0.191489	0.170213	0.148936	0.148936	0.212766	0.191489	0.170213	0.170213	0.234043	0.191489	0.148936	0.12766	0.234043	0.170213	0.297872	0.234043	0.12766	0.191489	0.212766	0.191489	0.212766	0.191489	0.297872	0.212766	0.106383	0.191489	0.148936	0.212766	0.12766	0.212766	0.170213	0.234043	0.191489	0.212766	0.212766	0.148936	0.191489	0.468085
Lactobacillus_hilgardii_ATCC_8290	0.183333	0.116667	0.15	0.2	0.2	0.1	0.216667	0.116667	0.116667	0.133333	0.166667	0.166667	0.0833333	0.116667	0.1	0.216667	0.2	0.166667	0.166667	0.183333	0.133333	0.15	0.0666667	0.2	0.116667	0.183333	0.183333	0.1	0.166667	0.15	0.2	0.2	0.183333	0.183333	0.183333	0.116667	0.133333	0.116667	0.2	0.116667	0.166667	0.1	0.233333	0.15	0.166667	0.183333	0.133333	0.1	0.333333
Proteus_penneri_ATCC_35198	0.236364	0.163636	0.218182	0.163636	0.218182	0.145455	0.236364	0.163636	0.145455	0.163636	0.181818	0.218182	0.145455	0.181818	0.145455	0.218182	0.236364	0.145455	0.218182	0.236364	0.2	0.181818	0.127273	0.218182	0.145455	0.218182	0.181818	0.181818	0.236364	0.218182	0.236364	0.236364	0.163636	0.218182	0.236364	0.145455	0.181818	0.163636	0.2	0.181818	0.218182	0.163636	0.218182	0.2	0.145455	0.2	0.181818	0.163636	0.254545
Staphylococcus_saprophyticus_saprophyticus_ATCC_15305	0.180556	0.0972222	0.166667	0.138889	0.180556	0.111111	0.208333	0.125	0.125	0.138889	0.166667	0.0972222	0.125	0.125	0.138889	0.194444	0.222222	0.0972222	0.194444	0.194444	0.166667	0.138889	0.111111	0.194444	0.138889	0.166667	0.194444	0.0972222	0.152778	0.152778	0.180556	0.208333	0.152778	0.166667	0.194444	0.0694444	0.152778	0.138889	0.180556	0.0972222	0.152778	0.138889	0.166667	0.180556	0.0833333	0.180556	0.125	0.138889	0.305556
[truncated: 67 more columns]

## Sheet: co-occurrence
co-occurance score	Bacteroides_uniformis_ATCC_8492	Alistipes_putredinis_DSM_17216	Parabacteroides_merdae_ATCC_43184	Dorea_longicatena_DSM_13814	Bacteroides_caccae_ATCC_43185	Ruminococcus_bromii_L2_63	Bacteroides_thetaiotaomicron_VPI_5482	Eubacterium_hallii_DSM_3353	Ruminococcus_lactaris_ATCC_29176	Bifidobacterium_adolescentis_L2_32	Ruminococcus_torques_L2_14	Akkermansia_muciniphila_ATCC_BAA_835	Butyrivibrio_crossotus_DSM_2876	Dorea_formicigenerans_ATCC_27755	Faecalibacterium_prausnitzii_SL3_3	Bacteroides_cellulosilyticus_DSM_14838	Bacteroides_stercoris_ATCC_43183	Collinsella_aerofaciens_ATCC_25986	Bacteroides_eggerthii_DSM_20697	Bacteroides_vulgatus_ATCC_8482	Roseburia_intestinalis_M50_1	Bifidobacterium_longum_longum_CCUG_52486	Eubacterium_siraeum_70_3	Bacteroides_ovatus_ATCC_8483	Eubacterium_ventriosum_ATCC_27560	Parabacteroides_distasonis_ATCC_8503	Bacteroides_xylanisolvens_XB1A	Eubacterium_biforme_DSM_3989	Eubacterium_rectale_M104_1	Coprococcus_eutactus_ATCC_27759	Coprococcus_comes_ATCC_27758	Bacteroides_finegoldii_DSM_17565	Ruminococcus_obeum_A2_162	Parabacteroides_johnsonii_DSM_18315	Bacteroides_dorei_5_1_36_D4	Streptococcus_thermophilus_LMD_9	Bacteroides_pectinophilus_ATCC_43243	Clostridium_leptum_DSM_753	Bacteroides_dorei_DSM_17855	Catenibacterium_mitsuokai_DSM_15897	Bacteroides_coprophilus_DSM_18228	Bifidobacterium_bifidum_NCIMB_41171	Clostridium_bolteae_ATCC_BAA_613	Ruminococcus_gnavus_ATCC_29149	Desulfovibrio_piger_ATCC_29098	Bacteroides_fragilis_3_1_12	Bifidobacterium_pseudocatenulatum_DSM_20438	Clostridium_sp_M62_1	Escherichia_coli_O157_H7_EC4115
Bacteroides_uniformis_ATCC_8492	1	0.571055	0.477454	0.44686	0.441164	0.383677	0.411106	0.350414	0.295924	0.287816	0.311126	0.242365	0.190219	0.248088	0.248557	0.204594	0.228181	0.221296	0.201317	0.217433	0.207231	0.183069	0.19954	0.189569	0.157187	0.172814	0.166187	0.134694	0.139586	0.12603	0.129739	0.123517	0.108455	0.0911088	0.102849	0.0950073	0.0825508	0.0895087	0.085519	0.0766106	0.0769812	0.0567009	0.0580195	0.0538189	0.0711683	0.0589508	0.0588127	0.0585578	0.0450086
Alistipes_putredinis_DSM_17216	0.571055	1	0.467602	0.428582	0.451799	0.418408	0.421023	0.343943	0.26542	0.294783	0.306149	0.249027	0.223426	0.238124	0.256453	0.251887	0.225888	0.211291	0.237506	0.241713	0.220638	0.164602	0.233421	0.209999	0.170054	0.197278	0.188558	0.142815	0.162488	0.136025	0.145626	0.124759	0.120644	0.105851	0.127087	0.105093	0.0949131	0.102502	0.106362	0.0787469	0.0961823	0.0542553	0.0545112	0.0654753	0.0839676	0.0653872	0.0585899	0.0636269	0.0571259
Parabacteroides_merdae_ATCC_43184	0.477454	0.467602	1	0.369177	0.412387	0.327704	0.366842	0.325932	0.307175	0.290927	0.310624	0.229555	0.221347	0.258255	0.276052	0.229864	0.248247	0.242815	0.22374	0.265031	0.224318	0.181877	0.215986	0.211691	0.15945	0.209716	0.197063	0.160007	0.179514	0.12726	0.152769	0.147169	0.132843	0.0960682	0.135715	0.102637	0.100914	0.11634	0.110414	0.125718	0.0888671	0.0617183	0.0670321	0.0623113	0.110737	0.0637877	0.0558918	0.0569386	0.0572753
Dorea_longicatena_DSM_13814	0.44686	0.428582	0.369177	1	0.345777	0.454779	0.397234	0.46823	0.351527	0.361936	0.454107	0.26571	0.236211	0.401827	0.416702	0.245265	0.222271	0.362183	0.218937	0.314998	0.331607	0.278493	0.319551	0.280577	0.275591	0.269443	0.266283	0.239608	0.250594	0.195169	0.229121	0.162881	0.189296	0.158442	0.173658	0.151112	0.119326	0.118459	0.14641	0.148958	0.116101	0.0808558	0.0652062	0.0726179	0.106404	0.0980007	0.0894746	0.0930753	0.0746961
Bacteroides_caccae_ATCC_43185	0.441164	0.451799	0.412387	0.345777	1	0.281018	0.316778	0.318806	0.321579	0.258694	0.296773	0.230159	0.21053	0.242501	0.271157	0.218318	0.203174	0.228444	0.251761	0.25841	0.223067	0.170741	0.216695	0.217814	0.211577	0.208601	0.202572	0.159396	0.169134	0.133381	0.15837	0.124503	0.151146	0.110949	0.149227	0.0984933	0.113312	0.101957	0.118833	0.0601491	0.0825342	0.0466656	0.0549715	0.0726867	0.0759793	0.0831998	0.0699229	0.0663194	0.0574101
Ruminococcus_bromii_L2_63	0.383677	0.418408	0.327704	0.454779	0.281018	1	0.333631	0.302827	0.272965	0.307684	0.275545	0.197089	0.273926	0.259981	0.269966	0.231972	0.180327	0.259679	0.184015	0.21692	0.212281	0.201758	0.238916	0.189397	0.192023	0.196128	0.193837	0.178712	0.187457	0.145192	0.161768	0.108288	0.132818	0.112415	0.122765	0.105471	0.119508	0.110079	0.106507	0.125465	0.105826	0.0765689	0.0658697	0.0741758	0.080087	0.0695753	0.06974	0.0879561	0.0661615
Bacteroides_thetaiotaomicron_VPI_5482	0.411106	0.421023	0.366842	0.397234	0.316778	0.333631	1	0.381206	0.326202	0.300253	0.366266	0.207566	0.143559	0.313915	0.330638	0.271883	0.263997	0.269259	0.204672	0.316019	0.290526	0.249913	0.261081	0.313055	0.224431	0.257196	0.264339	0.171862	0.215884	0.15402	0.20059	0.192417	0.166458	0.185734	0.186732	0.135088	0.0888278	0.161419	0.156395	0.0797926	0.0780508	0.0880575	0.129816	0.127456	0.0942224	0.0976737	0.08607	0.103258	0.0984253
Eubacterium_hallii_DSM_3353	0.350414	0.343943	0.325932	0.46823	0.318806	0.302827	0.381206	1	0.307248	0.454521	0.537972	0.257894	0.182883	0.55955	0.499213	0.282513	0.253809	0.474686	0.229256	0.398078	0.404336	0.409908	0.358376	0.353367	0.310114	0.367458	0.336754	0.214598	0.325868	0.222106	0.324373	0.157261	0.264408	0.173955	0.254672	0.196609	0.104487	0.180152	0.208485	0.137208	0.0815757	0.151898	0.110873	0.0987608	0.155692	0.133775	0.124039	0.145871	0.100818
Ruminococcus_lactaris_ATCC_29176	0.295924	0.26542	0.307175	0.351527	0.321579	0.272965	0.326202	0.307248	1	0.209442	0.337776	0.261694	0.202829	0.284302	0.302802	0.320658	0.20388	0.235268	0.163604	0.248848	0.283715	0.198228	0.240728	0.234955	0.251367	0.22601	0.222884	0.185863	0.203107	0.200857	0.194479	0.134569	0.17511	0.123755	0.168572	0.133982	0.152271	0.138568	0.140464	0.0546748	0.0643051	0.0349919	0.0823254	0.0734582	0.0941271	0.119006	0.0541159	0.0910737	0.0644788
Bifidobacterium_adolescentis_L2_32	0.287816	0.294783	0.290927	0.361936	0.258694	0.307684	0.300253	0.454521	0.209442	1	0.384989	0.243496	0.206279	0.397924	0.385829	0.272961	0.188854	0.393049	0.164622	0.323062	0.294796	0.34908	0.315384	0.276547	0.235863	0.281268	0.239553	0.185427	0.261509	0.200018	0.257773	0.13666	0.204804	0.12106	0.199994	0.150357	0.0910065	0.136229	0.17208	0.173237	0.0964494	0.185403	0.081898	0.0958539	0.142128	0.113304	0.104817	0.135108	0.0770157
Ruminococcus_torques_L2_14	0.311126	0.306149	0.310624	0.454107	0.296773	0.275545	0.366266	0.537972	0.337776	0.384989	1	0.219857	0.193241	0.602135	0.520988	0.259179	0.224848	0.461444	0.268286	0.455373	0.482928	0.35678	0.422716	0.359813	0.381103	0.377389	0.386646	0.279618	0.376058	0.269718	0.357769	0.225106	0.297935	0.174605	0.278811	0.200033	0.109664	0.179765	0.233685	0.138014	0.0771	0.107557	0.0787536	0.0717777	0.172992	0.156154	0.130593	0.136217	0.0912116
Akkermansia_muciniphila_ATCC_BAA_835	0.242365	0.249027	0.229555	0.26571	0.230159	0.197089	0.207566	0.257894	0.261694	0.243496	0.219857	1	0.170173	0.212443	0.210271	0.234102	0.146115	0.20584	0.132782	0.209486	0.169308	0.191251	0.198597	0.156306	0.170505	0.176747	0.17512	0.110999	0.162193	0.142341	0.167105	0.103591	0.170619	0.119237	0.135055	0.111025	0.106307	0.128482	0.118458	0.062235	0.0992043	0.0270901	0.0416449	0.0520159	0.0861375	0.0730579	0.0526563	0.0683388	0.0726916
Butyrivibrio_crossotus_DSM_2876	0.190219	0.223426	0.221347	0.236211	0.21053	0.273926	0.143559	0.182883	0.202829	0.206279	0.193241	0.170173	1	0.175743	0.203195	0.152356	0.119419	0.161403	0.127044	0.187611	0.166058	0.105965	0.199613	0.155566	0.159098	0.133824	0.146772	0.194729	0.170622	0.215798	0.144392	0.0834104	0.115121	0.0776342	0.118824	0.0627716	0.223246	0.0900882	0.110567	0.132348	0.116893	0.0167894	0.0380593	0.0549376	0.0956792	0.0836626	0.0500649	0.0744761	0.0610653
Dorea_formicigenerans_ATCC_27755	0.248088	0.238124	0.258255	0.401827	0.242501	0.259981	0.313915	0.55955	0.284302	0.397924	0.602135	0.212443	0.175743	1	0.572443	0.235113	0.241429	0.527626	0.233525	0.512796	0.497857	0.390372	0.41374	0.411651	0.361447	0.444836	0.40911	0.28351	0.450941	0.271616	0.461054	0.21055	0.373165	0.177161	0.351351	0.253317	0.131854	0.208857	0.307509	0.181042	0.0831131	0.164391	0.125634	0.117137	0.184144	0.198014	0.140936	0.178078	0.13261
Faecalibacterium_prausnitzii_SL3_3	0.248557	0.256453	0.276052	0.416702	0.271157	0.269966	0.330638	0.499213	0.302802	0.385829	0.520988	0.210271	0.203195	0.572443	1	0.243198	0.248649	0.54691	0.225993	0.610858	0.626741	0.381575	0.484726	0.452655	0.361	0.521342	0.473482	0.304878	0.527528	0.33832	0.494189	0.203297	0.371042	0.173109	0.382249	0.231257	0.150449	0.211713	0.313423	0.197468	0.121658	0.124647	0.112307	0.110878	0.199354	0.195366	0.14932	0.188229	0.134679
Bacteroides_cellulosilyticus_DSM_14838	0.204594	0.251887	0.229864	0.245265	0.218318	0.231972	0.271883	0.282513	0.320658	0.272961	0.259179	0.234102	0.152356	0.235113	0.243198	1	0.119402	0.237706	0.122723	0.222129	0.219696	0.260903	0.258622	0.240219	0.224955	0.235898	0.203176	0.130912	0.191065	0.17862	0.200621	0.0720944	0.181985	0.192867	0.169279	0.171849	0.101998	0.145955	0.147779	0.0606643	0.0740328	0.0555703	0.105994	0.0947669	0.116118	0.108767	0.0721602	0.0959866	0.0969314
Bacteroides_stercoris_ATCC_43183	0.228181	0.225888	0.248247	0.222271	0.203174	0.180327	0.263997	0.253809	0.20388	0.188854	0.224848	0.146115	0.119419	0.241429	0.248649	0.119402	1	0.20976	0.160711	0.284751	0.248165	0.180636	0.228211	0.230045	0.16055	0.231021	0.249724	0.185258	0.196679	0.126825	0.186979	0.233276	0.172754	0.121589	0.221876	0.128181	0.071713	0.136502	0.187102	0.127927	0.0799942	0.0978046	0.12032	0.128464	0.106345	0.103366	0.0959629	0.121741	0.0914462
Collinsella_aerofaciens_ATCC_25986	0.221296	0.211291	0.242815	0.362183	0.228444	0.259679	0.269259	0.474686	0.235268	0.393049	0.461444	0.20584	0.161403	0.527626	0.54691	0.237706	0.20976	1	0.219799	0.448959	0.462578	0.447842	0.413866	0.344606	0.353499	0.421536	0.37502	0.263957	0.42678	0.25929	0.440183	0.182183	0.363451	0.186627	0.325402	0.210484	0.109543	0.222916	0.289311	0.174135	0.0994795	0.157163	0.137999	0.108483	0.197177	0.183622	0.174629	0.209915	0.132481
Bacteroides_eggerthii_DSM_20697	0.201317	0.237506	0.22374	0.218937	0.251761	0.184015	0.204672	0.229256	0.163604	0.164622	0.268286	0.132782	0.127044	0.233525	0.225993	0.122723	0.160711	0.219799	1	0.250586	0.222781	0.169509	0.236527	0.212385	0.185412	0.20328	0.180054	0.163568	0.181405	0.128913	0.191272	0.159487	0.206756	0.101931	0.18733	0.13524	0.0932352	0.158603	0.180057	0.0955091	0.103906	0.0589353	0.111131	0.137641	0.10786	0.104399	0.0974872	0.104974	0.118933
Bacteroides_vulgatus_ATCC_8482	0.217433	0.241713	0.265031	0.314998	0.25841	0.21692	0.316019	0.398078	0.248848	0.323062	0.455373	0.209486	0.187611	0.512796	0.610858	0.222129	0.284751	0.448959	0.250586	1	0.544254	0.34343	0.481635	0.428644	0.313206	0.547604	0.512944	0.28259	0.524214	0.299624	0.498785	0.250973	0.397584	0.17818	0.446063	0.23343	0.145447	0.219072	0.384989	0.173473	0.136082	0.124719	0.133876	0.129579	0.221864	0.20093	0.135301	0.208139	0.155364
Roseburia_intestinalis_M50_1	0.207231	0.220638	0.224318	0.331607	0.223067	0.212281	0.290526	0.404336	0.283715	0.294796	0.482928	0.169308	0.166058	0.497857	0.626741	0.219696	0.248165	0.462578	0.222781	0.544254	1	0.321256	0.478448	0.426589	0.367365	0.502314	0.493534	0.299929	0.526103	0.324435	0.485672	0.222192	0.384499	0.168368	0.438593	0.23973	0.138969	0.215953	0.379555	0.155823	0.106768	0.114827	0.11307	0.126647	0.160559	0.221409	0.1428	0.220367	0.140287
Bifidobacterium_longum_longum_CCUG_52486	0.183069	0.164602	0.181877	0.278493	0.170741	0.201758	0.249913	0.409908	0.198228	0.34908	0.35678	0.191251	0.105965	0.390372	0.381575	0.260903	0.180636	0.447842	0.169509	0.34343	0.321256	1	0.300761	0.312624	0.317924	0.357197	0.33289	0.174756	0.332343	0.185083	0.370487	0.138475	0.309247	0.202917	0.307106	0.224037	0.115806	0.219978	0.286911	0.0970887	0.0798597	0.234559	0.146549	0.134339	0.149686	0.164656	0.205884	0.244322	0.125455
Eubacterium_siraeum_70_3	0.19954	0.233421	0.215986	0.319551	0.216695	0.238916	0.261081	0.358376	0.240728	0.315384	0.422716	0.198597	0.199613	0.41374	0.484726	0.258622	0.228211	0.413866	0.236527	0.481635	0.478448	0.300761	1	0.34247	0.307924	0.425868	0.413562	0.279509	0.459207	0.333169	0.437052	0.177533	0.368757	0.165493	0.377116	0.221096	0.143361	0.192342	0.323378	0.151803	0.117711	0.0793203	0.0978131	0.112754	0.181952	0.187852	0.129684	0.167634	0.155605
Bacteroides_ovatus_ATCC_8483	0.189569	0.209999	0.211691	0.280577	0.217814	0.189397	0.313055	0.353367	0.234955	0.276547	0.359813	0.156306	0.155566	0.411651	0.452655	0.240219	0.230045	0.344606	0.212385	0.428644	0.426589	0.312624	0.34247	1	0.272772	0.437556	0.423743	0.163619	0.391328	0.224917	0.396962	0.227274	0.336629	0.214597	0.379427	0.260903	0.165421	0.22808	0.352475	0.119244	0.0966917	0.121364	0.187255	0.167432	0.153762	0.23433	0.129264	0.201171	0.16864
Eubacterium_ventriosum_ATCC_27560	0.157187	0.170054	0.15945	0.275591	0.211577	0.192023	0.224431	0.310114	0.251367	0.235863	0.381103	0.170505	0.159098	0.361447	0.361	0.224955	0.16055	0.353499	0.185412	0.313206	0.367365	0.317924	0.307924	0.272772	1	0.316311	0.35391	0.23002	0.330716	0.244769	0.351586	0.179407	0.324061	0.187386	0.282722	0.167502	0.133196	0.18597	0.276353	0.0961509	0.106297	0.0878472	0.0971684	0.100988	0.123568	0.17603	0.121445	0.206277	0.107347
Parabacteroides_distasonis_ATCC_8503	0.172814	0.197278	0.209716	0.269443	0.208601	0.196128	0.257196	0.367458	0.22601	0.281268	0.377389	0.176747	0.133824	0.444836	0.521342	0.235898	0.231021	0.421536	0.20328	0.547604	0.502314	0.357197	0.425868	0.437556	0.316311	1	0.50007	0.237209	0.513453	0.270334	0.531723	0.22044	0.395746	0.236998	0.442894	0.24798	0.159394	0.24091	0.404693	0.154621	0.129045	0.129068	0.168484	0.160466	0.170163	0.223166	0.155123	0.23426	0.15912
Bacteroides_xylanisolvens_XB1A	0.166187	0.188558	0.197063	0.266283	0.202572	0.193837	0.264339	0.336754	0.222884	0.239553	0.386646	0.17512	0.146772	0.40911	0.473482	0.203176	0.249724	0.37502	0.180054	0.512944	0.493534	0.33289	0.413562	0.423743	0.35391	0.50007	1	0.226276	0.512806	0.286543	0.503444	0.242804	0.409003	0.194345	0.466472	0.263291	0.145422	0.244163	0.416141	0.131273	0.0982351	0.0960846	0.14828	0.133533	0.170416	0.252068	0.180696	0.232676	0.169838
Eubacterium_biforme_DSM_3989	0.134694	0.142815	0.160007	0.239608	0.159396	0.178712	0.171862	0.214598	0.185863	0.185427	0.279618	0.110999	0.194729	0.28351	0.304878	0.130912	0.185258	0.263957	0.163568	0.28259	0.299929	0.174756	0.279509	0.163619	0.23002	0.237209	0.226276	1	0.278524	0.173357	0.240112	0.141195	0.180448	0.112256	0.21084	0.117	0.155211	0.112019	0.177677	0.226042	0.102754	0.0517157	0.0549658	0.0472019	0.151268	0.112528	0.0849588	0.0931579	0.0873438
Eubacterium_rectale_M104_1	0.139586	0.162488	0.179514	0.250594	0.169134	0.187457	0.215884	0.325868	0.203107	0.261509	0.376058	0.162193	0.170622	0.450941	0.527528	0.191065	0.196679	0.42678	0.181405	0.524214	0.526103	0.332343	0.459207	0.391328	0.330716	0.513453	0.512806	0.278524	1	0.331582	0.648267	0.241372	0.43933	0.201893	0.551817	0.261906	0.157061	0.24844	0.502613	0.185195	0.138816	0.122557	0.126434	0.133239	0.235603	0.25685	0.179962	0.257372	0.18103
Coprococcus_eutactus_ATCC_27759	0.12603	0.136025	0.12726	0.195169	0.133381	0.145192	0.15402	0.222106	0.200857	0.200018	0.269718	0.142341	0.215798	0.271616	0.33832	0.17862	0.126825	0.25929	0.128913	0.299624	0.324435	0.185083	0.333169	0.224917	0.244769	0.270334	0.286543	0.173357	0.331582	1	0.3019	0.129063	0.242863	0.125202	0.267519	0.174182	0.159335	0.139326	0.238913	0.100695	0.125197	0.0533504	0.0605663	0.0893361	0.181814	0.151713	0.0959915	0.154577	0.0866387
Coprococcus_comes_ATCC_27758	0.129739	0.145626	0.152769	0.229121	0.15837	0.161768	0.20059	0.324373	0.194479	0.257773	0.357769	0.167105	0.144392	0.461054	0.494189	0.200621	0.186979	0.440183	0.191272	0.498785	0.485672	0.370487	0.437052	0.396962	0.351586	0.531723	0.503444	0.240112	0.648267	0.3019	1	0.233351	0.546897	0.214756	0.561398	0.300574	0.155826	0.288805	0.541377	0.174516	0.124296	0.14103	0.164622	0.166288	0.197261	0.303516	0.180461	0.318775	0.198044
Bacteroides_finegoldii_DSM_17565	0.123517	0.124759	0.147169	0.162881	0.124503	0.108288	0.192417	0.157261	0.134569	0.13666	0.225106	0.103591	0.0834104	0.21055	0.203297	0.0720944	0.233276	0.182183	0.159487	0.250973	0.222192	0.138475	0.177533	0.227274	0.179407	0.22044	0.242804	0.141195	0.241372	0.129063	0.233351	1	0.214999	0.17491	0.234358	0.127831	0.104625	0.149858	0.252972	0.102704	0.147175	0.0611709	0.108383	0.141889	0.162732	0.137664	0.171909	0.177818	0.121162
Ruminococcus_obeum_A2_162	0.108455	0.120644	0.132843	0.189296	0.151146	0.132818	0.166458	0.264408	0.17511	0.204804	0.297935	0.170619	0.115121	0.373165	0.371042	0.181985	0.172754	0.363451	0.206756	0.397584	0.384499	0.309247	0.368757	0.336629	0.324061	0.395746	0.409003	0.180448	0.43933	0.242863	0.546897	0.214999	1	0.201695	0.483835	0.314104	0.172028	0.289142	0.508368	0.135021	0.106758	0.0958084	0.146838	0.141829	0.192769	0.28025	0.201787	0.291453	0.179171
Parabacteroides_johnsonii_DSM_18315	0.0911088	0.105851	0.0960682	0.158442	0.110949	0.112415	0.185734	0.173955	0.123755	0.12106	0.174605	0.119237	0.0776342	0.177161	0.173109	0.192867	0.121589	0.186627	0.101931	0.17818	0.168368	0.202917	0.165493	0.214597	0.187386	0.236998	0.194345	0.112256	0.201893	0.125202	0.214756	0.17491	0.201695	1	0.235056	0.201054	0.107384	0.173459	0.243663	0.0949766	0.115339	0.0757856	0.176636	0.151916	0.0593694	0.138272	0.151151	0.167771	0.134384
Bacteroides_dorei_5_1_36_D4	0.102849	0.127087	0.135715	0.173658	0.149227	0.122765	0.186732	0.254672	0.168572	0.199994	0.278811	0.135055	0.118824	0.351351	0.382249	0.169279	0.221876	0.325402	0.18733	0.446063	0.438593	0.307106	0.377116	0.379427	0.282722	0.442894	0.466472	0.21084	0.551817	0.267519	0.561398	0.234358	0.483835	0.235056	1	0.278718	0.162524	0.265267	0.669767	0.127624	0.113479	0.148745	0.185304	0.168613	0.191177	0.277057	0.160571	0.315361	0.202676
Streptococcus_thermophilus_LMD_9	0.0950073	0.105093	0.102637	0.151112	0.0984933	0.105471	0.135088	0.196609	0.133982	0.150357	0.200033	0.111025	0.0627716	0.253317	0.231257	0.171849	0.128181	0.210484	0.13524	0.23343	0.23973	0.224037	0.221096	0.260903	0.167502	0.24798	0.263291	0.117	0.261906	0.174182	0.300574	0.127831	0.314104	0.201054	0.278718	1	0.150969	0.22285	0.293646	0.12361	0.101806	0.108975	0.166151	0.158507	0.110582	0.21775	0.162932	0.21631	0.176809
Bacteroides_pectinophilus_ATCC_43243	0.0825508	0.0949131	0.100914	0.119326	0.113312	0.119508	0.0888278	0.104487	0.152271	0.0910065	0.109664	0.106307	0.223246	0.131854	0.150449	0.101998	0.071713	0.109543	0.0932352	0.145447	0.138969	0.115806	0.143361	0.165421	0.133196	0.159394	0.145422	0.155211	0.157061	0.159335	0.155826	0.104625	0.172028	0.107384	0.162524	0.150969	1	0.13504	0.182355	0.104881	0.106095	0.0344625	0.0760425	0.0944587	0.0562559	0.163376	0.081466	0.164404	0.0980248
Clostridium_leptum_DSM_753	0.0895087	0.102502	0.11634	0.118459	0.101957	0.110079	0.161419	0.180152	0.138568	0.136229	0.179765	0.128482	0.0900882	0.208857	0.211713	0.145955	0.136502	0.222916	0.158603	0.219072	0.215953	0.219978	0.192342	0.22808	0.18597	0.24091	0.244163	0.112019	0.24844	0.139326	0.288805	0.149858	0.289142	0.173459	0.265267	0.22285	0.13504	1	0.308988	0.0992285	0.110332	0.0938749	0.247148	0.241124	0.11356	0.219265	0.189967	0.269707	0.181207
Bacteroides_dorei_DSM_17855	0.085519	0.106362	0.110414	0.14641	0.118833	0.106507	0.156395	0.208485	0.140464	0.17208	0.233685	0.118458	0.110567	0.307509	0.313423	0.147779	0.187102	0.289311	0.180057	0.384989	0.379555	0.286911	0.323378	0.352475	0.276353	0.404693	0.416141	0.177677	0.502613	0.238913	0.541377	0.252972	0.508368	0.243663	0.669767	0.293646	0.182355	0.308988	1	0.130422	0.121821	0.138432	0.193722	0.17762	0.17921	0.312714	0.191764	0.369023	0.222381
Catenibacterium_mitsuokai_DSM_15897	0.0766106	0.0787469	0.125718	0.148958	0.0601491	0.125465	0.0797926	0.137208	0.0546748	0.173237	0.138014	0.062235	0.132348	0.181042	0.197468	0.0606643	0.127927	0.174135	0.0955091	0.173473	0.155823	0.0970887	0.151803	0.119244	0.0961509	0.154621	0.131273	0.226042	0.185195	0.100695	0.174516	0.102704	0.135021	0.0949766	0.127624	0.12361	0.104881	0.0992285	0.130422	1	0.161082	0.0852883	0.0642507	0.0666778	0.172158	0.0828432	0.0574395	0.0819703	0.0723798
Bacteroides_coprophilus_DSM_18228	0.0769812	0.0961823	0.0888671	0.116101	0.0825342	0.105826	0.0780508	0.0815757	0.0643051	0.0964494	0.0771	0.0992043	0.116893	0.0831131	0.121658	0.0740328	0.0799942	0.0994795	0.103906	0.136082	0.106768	0.0798597	0.117711	0.0966917	0.106297	0.129045	0.0982351	0.102754	0.138816	0.125197	0.124296	0.147175	0.106758	0.115339	0.113479	0.101806	0.106095	0.110332	0.121821	0.161082	1	0.0688867	0.0573807	0.0974121	0.118017	0.0724595	0.0524993	0.10326	0.137973
Bifidobacterium_bifidum_NCIMB_41171	0.0567009	0.0542553	0.0617183	0.0808558	0.0466656	0.0765689	0.0880575	0.151898	0.0349919	0.185403	0.107557	0.0270901	0.0167894	0.164391	0.124647	0.0555703	0.0978046	0.157163	0.0589353	0.124719	0.114827	0.234559	0.0793203	0.121364	0.0878472	0.129068	0.0960846	0.0517157	0.122557	0.0533504	0.14103	0.0611709	0.0958084	0.0757856	0.148745	0.108975	0.0344625	0.0938749	0.138432	0.0852883	0.0688867	1	0.153693	0.129592	0.0654427	0.0923222	0.0993448	0.233822	0.0914013
Clostridium_bolteae_ATCC_BAA_613	0.0580195	0.0545112	0.0670321	0.0652062	0.0549715	0.0658697	0.129816	0.110873	0.0823254	0.081898	0.0787536	0.0416449	0.0380593	0.125634	0.112307	0.105994	0.12032	0.137999	0.111131	0.133876	0.11307	0.146549	0.0978131	0.187255	0.0971684	0.168484	0.14828	0.0549658	0.126434	0.0605663	0.164622	0.108383	0.146838	0.176636	0.185304	0.166151	0.0760425	0.247148	0.193722	0.0642507	0.0573807	0.153693	1	0.447876	0.0594029	0.204111	0.0856096	0.273502	0.235873
Ruminococcus_gnavus_ATCC_29149	0.0538189	0.0654753	0.0623113	0.0726179	0.0726867	0.0741758	0.127456	0.0987608	0.0734582	0.0958539	0.0717777	0.0520159	0.0549376	0.117137	0.110878	0.0947669	0.128464	0.108483	0.137641	0.129579	0.126647	0.134339	0.112754	0.167432	0.100988	0.160466	0.133533	0.0472019	0.133239	0.0893361	0.166288	0.141889	0.141829	0.151916	0.168613	0.158507	0.0944587	0.241124	0.17762	0.0666778	0.0974121	0.129592	0.447876	1	0.0705332	0.187665	0.0994937	0.262696	0.246107
Desulfovibrio_piger_ATCC_29098	0.0711683	0.0839676	0.110737	0.106404	0.0759793	0.080087	0.0942224	0.155692	0.0941271	0.142128	0.172992	0.0861375	0.0956792	0.184144	0.199354	0.116118	0.106345	0.197177	0.10786	0.221864	0.160559	0.149686	0.181952	0.153762	0.123568	0.170163	0.170416	0.151268	0.235603	0.181814	0.197261	0.162732	0.192769	0.0593694	0.191177	0.110582	0.0562559	0.11356	0.17921	0.172158	0.118017	0.0654427	0.0594029	0.0705332	1	0.0770105	0.074818	0.103622	0.0752714
Bacteroides_fragilis_3_1_12	0.0589508	0.0653872	0.0637877	0.0980007	0.0831998	0.0695753	0.0976737	0.133775	0.119006	0.113304	0.156154	0.0730579	0.0836626	0.198014	0.195366	0.108767	0.103366	0.183622	0.104399	0.20093	0.221409	0.164656	0.187852	0.23433	0.17603	0.223166	0.252068	0.112528	0.25685	0.151713	0.303516	0.137664	0.28025	0.138272	0.277057	0.21775	0.163376	0.219265	0.312714	0.0828432	0.0724595	0.0923222	0.204111	0.187665	0.0770105	1	0.107887	0.277692	0.239435
Bifidobacterium_pseudocatenulatum_DSM_20438	0.0588127	0.0585899	0.0558918	0.0894746	0.0699229	0.06974	0.08607	0.124039	0.0541159	0.104817	0.130593	0.0526563	0.0500649	0.140936	0.14932	0.0721602	0.0959629	0.174629	0.0974872	0.135301	0.1428	0.205884	0.129684	0.129264	0.121445	0.155123	0.180696	0.0849588	0.179962	0.0959915	0.180461	0.171909	0.201787	0.151151	0.160571	0.162932	0.081466	0.189967	0.191764	0.0574395	0.0524993	0.0993448	0.0856096	0.0994937	0.074818	0.107887	1	0.135344	0.101413
Clostridium_sp_M62_1	0.0585578	0.0636269	0.0569386	0.0930753	0.0663194	0.0879561	0.103258	0.145871	0.0910737	0.135108	0.136217	0.0683388	0.0744761	0.178078	0.188229	0.0959866	0.121741	0.209915	0.104974	0.208139	0.220367	0.244322	0.167634	0.201171	0.206277	0.23426	0.232676	0.0931579	0.257372	0.154577	0.318775	0.177818	0.291453	0.167771	0.315361	0.21631	0.164404	0.269707	0.369023	0.0819703	0.10326	0.233822	0.273502	0.262696	0.103622	0.277692	0.135344	1	0.183888
Escherichia_coli_O157_H7_EC4115	0.0450086	0.0571259	0.0572753	0.0746961	0.0574101	0.0661615	0.0984253	0.100818	0.0644788	0.0770157	0.0912116	0.0726916	0.0610653	0.13261	0.134679	0.0969314	0.0914462	0.132481	0.118933	0.155364	0.140287	0.125455	0.155605	0.16864	0.107347	0.15912	0.169838	0.0873438	0.18103	0.0866387	0.198044	0.121162	0.179171	0.134384	0.202676	0.176809	0.0980248	0.181207	0.222381	0.0723798	0.137973	0.0914013	0.235873	0.246107	0.0752714	0.239435	0.101413	0.183888	1
Bifidobacterium_catenulatum_DSM_16992	0.0436694	0.0501029	0.0653377	0.0660106	0.0648004	0.0655885	0.0649422	0.0942033	0.0614636	0.115775	0.112025	0.0407669	0.0671215	0.135938	0.112284	0.0569007	0.0560394	0.132718	0.114615	0.115595	0.118233	0.147937	0.0987231	0.100926	0.136904	0.120506	0.128694	0.133769	0.142929	0.0801458	0.145865	0.104749	0.144306	0.0785495	0.151631	0.115967	0.0980989	0.11118	0.158059	0.0804267	0.0571036	0.152095	0.09121	0.105958	0.117856	0.0877594	0.180363	0.164459	0.0794472
Clostridium_bartlettii_DSM_16795	0.045605	0.0584274	0.0549213	0.0782197	0.0655602	0.0711329	0.0763391	0.12005	0.0789905	0.0997531	0.11428	0.0658999	0.0760927	0.160707	0.172135	0.0861769	0.108127	0.14585	0.106439	0.196961	0.185931	0.160754	0.181011	0.164034	0.132508	0.179213	0.195751	0.104632	0.237264	0.114593	0.247966	0.140495	0.249906	0.110818	0.293081	0.167362	0.149553	0.191565	0.290691	0.10565	0.107737	0.108249	0.122759	0.154038	0.09459	0.175552	0.154308	0.241958	0.175391
Pseudoflavonifractor_capillosus_ATCC_29799	0.0481587	0.0629448	0.0610122	0.0834525	0.0712845	0.0748504	0.0870452	0.126867	0.0990573	0.0985229	0.138132	0.0835076	0.0856817	0.17878	0.185457	0.110051	0.116724	0.179673	0.122637	0.210117	0.226326	0.184543	0.206312	0.213418	0.200653	0.242647	0.258039	0.103689	0.304694	0.176689	0.342047	0.184884	0.380342	0.207743	0.383819	0.273788	0.191088	0.291344	0.477086	0.092405	0.120156	0.0965623	0.214769	0.224061	0.12251	0.3295	0.157886	0.492486	0.255766
Subdoligranulum_variabile_DSM_15176	0.0440835	0.0586504	0.0577543	0.0805082	0.066783	0.0712066	0.0822361	0.114167	0.0917641	0.0925651	0.135137	0.0775638	0.0962238	0.165331	0.168069	0.0975529	0.108977	0.168354	0.119514	0.193389	0.206286	0.170223	0.199155	0.194882	0.192416	0.224788	0.24457	0.11814	0.292453	0.179925	0.328018	0.191122	0.396653	0.208808	0.369377	0.250616	0.214475	0.275617	0.468358	0.108052	0.13056	0.0888192	0.163776	0.183037	0.127709	0.283984	0.174259	0.443203	0.194793
Clostridium_symbiosum_WAL_14163	0.0219357	0.0347949	0.0410499	0.0544979	0.0220135	0.0290662	0.0854036	0.0559624	0.0587064	0.0405115	0.0546526	0.0291888	0.0231125	0.0638764	0.0557034	0.0584467	0.0495316	0.0669054	0.0909179	0.0646527	0.0678487	0.0879421	0.0429396	0.114087	0.0675719	0.0785034	0.0717614	0.0355207	0.0760292	0.0364925	0.0937401	0.121494	0.0860197	0.154479	0.0940775	0.127617	0.0545871	0.177952	0.114669	0.0582188	0.0413583	0.0694226	0.360625	0.360398	0.0552691	0.168088	0.0986004	0.159969	0.176125
Mitsuokella_multacida_DSM_20544	0.0419545	0.0478544	0.0586239	0.0704311	0.038336	0.0585791	0.0361169	0.0702439	0.0321225	0.0810284	0.0838334	0.0589331	0.0664014	0.100739	0.111168	0.0371913	0.0609996	0.109731	0.0472712	0.118375	0.101105	0.0705202	0.104421	0.0403164	0.0531713	0.0852953	0.0817882	0.163072	0.131653	0.0924236	0.125845	0.0599357	0.103861	0.0410799	0.0855737	0.0781969	0.0868064	0.080959	0.0843495	0.207259	0.11009	0.0459521	0.0325267	0.0302571	0.131299	0.0373815	0.0595652	0.0768519	0.0585244
Clostridium_nexile_DSM_1787	0.0328511	0.0525848	0.0462094	0.0562059	0.0605519	0.0674451	0.0585574	0.0815745	0.0642941	0.0780058	0.0781648	0.0497818	0.0676144	0.0981808	0.103129	0.0806044	0.0859696	0.112372	0.117877	0.126941	0.132825	0.123137	0.135657	0.151299	0.136823	0.163383	0.154909	0.0680405	0.169316	0.10669	0.19274	0.151387	0.213482	0.161964	0.216623	0.202327	0.165368	0.215621	0.254932	0.0685164	0.100814	0.0956625	0.219481	0.380545	0.0828134	0.232677	0.113712	0.361731	0.228524
Methanobrevibacter_smithii_DSM_2375	0.0370079	0.0464573	0.0527526	0.067882	0.0569818	0.0531546	0.0602046	0.0849877	0.0563911	0.0684248	0.0940917	0.0615504	0.0523711	0.11686	0.117805	0.0659376	0.0594823	0.103119	0.0861315	0.12982	0.122155	0.104956	0.134423	0.116673	0.114047	0.155979	0.145773	0.11235	0.171705	0.103418	0.194582	0.110036	0.195851	0.157738	0.187024	0.148313	0.107301	0.130392	0.212447	0.0866977	0.109527	0.0584782	0.0673716	0.0614035	0.0962172	0.0906634	0.101909	0.163902	0.134949
Anaerotruncus_colihominis_DSM_17241	0.0335728	0.0417992	0.0405115	0.0589802	0.0493322	0.0526692	0.063562	0.0851371	0.0631225	0.0648797	0.0916867	0.0595848	0.0623801	0.119781	0.117115	0.0753171	0.0855121	0.115987	0.0875448	0.136425	0.138949	0.130224	0.131135	0.152884	0.147268	0.161778	0.178582	0.0572138	0.187839	0.111426	0.213307	0.162142	0.255868	0.179103	0.245538	0.209982	0.164511	0.227212	0.308687	0.0688787	0.111068	0.0944852	0.204235	0.195433	0.10746	0.233488	0.150339	0.345293	0.169101
Megamonas_hypermegale_ART12_1	0.0235019	0.0289821	0.0271978	0.016745	0.0450659	0.00606436	0.0343297	0.0191681	0.00470451	0.0119555	0.0305145	0.00737961	0.032371	0.0265283	0.0200565	0.0442794	0.0404353	0.0197443	0.0166992	0.0369197	0.0312017	0.0129111	0.0318718	0.0406295	0.039797	0.0405332	0.0457951	0.0242726	0.0291806	0.0654736	0.0313548	0.0154124	0.0269695	0.0279925	0.0428199	0.0442898	0.0110473	0.0196583	0.0349173	0.00801606	0.0134493	0.0272212	0.0381119	0.0243834	0.0185861	0.0383571	0.017411	0.0179016	0.0288174
Clostridium_spiroforme_DSM_1552	0.0224716	0.0295651	0.0220315	0.0438471	0.0347932	0.0320975	0.0436809	0.0584528	0.0530842	0.0437541	0.074687	0.0517543	0.0442343	0.0932251	0.0869478	0.0722765	0.0497242	0.0817332	0.0490016	0.0894815	0.103724	0.0940206	0.0912612	0.111157	0.107401	0.109705	0.10879	0.0547203	0.127817	0.0904507	0.148704	0.0800284	0.16125	0.117198	0.147961	0.134722	0.091275	0.15438	0.168936	0.0343258	0.0586817	0.0402336	0.0975563	0.122076	0.0599527	0.19547	0.0890585	0.166939	0.0970531
Bifidobacterium_animalis_lactis_AD011	0.0193263	0.0232145	0.0220055	0.0326351	0.0267774	0.0354085	0.023326	0.0372612	0.0262198	0.0461717	0.0371166	0.00478159	0.00996594	0.0468886	0.0478558	0.0147488	0.0293357	0.0626941	0.0726746	0.0400056	0.0492527	0.0483347	0.0426042	0.0415381	0.0588585	0.0479015	0.0415899	0.0349146	0.0538031	0.023915	0.0609872	0.0630581	0.0808439	0.024449	0.0416492	0.0634392	0.0271104	0.0556536	0.0588278	0.0539062	0.0213038	0.0830436	0.0738147	0.0565756	0.0583865	0.0954048	0.0505942	0.100061	0.0542343
Clostridium_asparagiforme_DSM_15981	0.0210656	0.0254435	0.0249411	0.0306535	0.0339451	0.0302175	0.0378952	0.0576715	0.0435953	0.0378409	0.052639	0.0365776	0.0440323	0.0709227	0.0760722	0.0577197	0.0643133	0.0819778	0.0585345	0.0867953	0.0913234	0.0875181	0.0793257	0.102752	0.0848867	0.108992	0.115537	0.0489155	0.11352	0.0800183	0.144926	0.120746	0.157673	0.117347	0.174645	0.14688	0.117546	0.156359	0.203981	0.0590894	0.0900094	0.0607604	0.220313	0.191622	0.0735896	0.203741	0.112846	0.297178	0.164591
Clostridium_scindens_ATCC_35704	0.0145437	0.0194326	0.0217543	0.021471	0.0226329	0.0244513	0.0287988	0.0371875	0.0306248	0.0283514	0.0392359	0.0250976	0.0355806	0.0553859	0.0512959	0.0426335	0.0523352	0.0478814	0.0531473	0.0656308	0.0624066	0.0600238	0.0557142	0.0690481	0.0623832	0.0725558	0.0826569	0.0413425	0.0932953	0.0668056	0.102206	0.101649	0.113543	0.102919	0.128737	0.134809	0.102583	0.111992	0.150044	0.0740412	0.0832957	0.0756138	0.140266	0.151594	0.0540945	0.158237	0.11296	0.197229	0.142449
Bifidobacterium_dentium_ATCC_27678	0.0121459	0.0157953	0.0191988	0.00921635	0.0207023	0.0216118	0.0239068	0.0128146	0.0231852	0.0137346	0.01522	0.00955835	0.0143482	0.0208281	0.01872	0.0165128	0.0417513	0.0196532	0.0483357	0.0285431	0.0233677	0.0242292	0.0229846	0.0321944	0.0237823	0.027254	0.0305187	0.0207544	0.0336848	0.0262208	0.0355283	0.0856586	0.0475956	0.0428157	0.0461364	0.0488968	0.0401146	0.0683896	0.0624373	0.0325752	0.0373066	0.0370006	0.0584184	0.0467593	0.0291692	0.0756183	0.0661355	0.0749041	0.0480764
Enterococcus_faecalis_TX0104	0.0131497	0.0186108	0.0197347	0.0248908	0.022676	0.0249488	0.0269106	0.0348533	0.0325774	0.0316859	0.0408313	0.0282693	0.0418813	0.0499597	0.0507433	0.0415754	0.0464117	0.052367	0.0509139	0.0592119	0.0622247	0.0562895	0.0633661	0.0646979	0.072876	0.0731485	0.0771959	0.0521886	0.0891031	0.0806664	0.0994795	0.0993848	0.123008	0.104593	0.119897	0.1094	0.117793	0.127186	0.152116	0.0664327	0.0977322	0.0520448	0.115	0.139129	0.0644494	0.146837	0.111859	0.193543	0.122543
Blautia_hydrogenotrophica_DSM_10507	0.0128482	0.0148468	0.0169841	0.0197799	0.0152364	0.0168731	0.022156	0.0325522	0.0232024	0.0243554	0.0371122	0.0233494	0.0213353	0.046672	0.0493475	0.030913	0.0365148	0.0488977	0.0426607	0.055133	0.0484327	0.0632293	0.0479959	0.0506831	0.0491176	0.0566231	0.0587644	0.0307486	0.0686192	0.0397191	0.0893834	0.0593298	0.0920302	0.0644451	0.0892148	0.105281	0.0629776	0.0824696	0.106861	0.0440514	0.0664861	0.0700995	0.0974397	0.0903997	0.0620313	0.101126	0.092243	0.154954	0.119559
Bifidobacterium_angulatum_DSM_20098	0.0101779	0.0135183	0.016559	0.0184681	0.0155731	0.0176486	0.0193022	0.0258948	0.0220089	0.0300301	0.0303766	0.0219164	0.0262826	0.035546	0.0376827	0.0247668	0.0380216	0.0413516	0.0344653	0.0452406	0.0421748	0.0442651	0.0451448	0.0418187	0.0423932	0.0514925	0.0488337	0.0443565	0.0648611	0.0638923	0.0629196	0.0519667	0.0710306	0.0725237	0.0824465	0.0548048	0.0539338	0.0595477	0.09397	0.0400798	0.0443128	0.0429049	0.0465575	0.0553845	0.0634655	0.0876234	0.0881942	0.0867421	0.0547362
Streptococcus_gordonii_Challis_CH1	0.00937236	0.0100778	0.0119596	0.0162752	0.0108311	0.0151998	0.0166702	0.0230114	0.0189029	0.0185907	0.0231189	0.00904717	0.0157553	0.0285872	0.0342777	0.0289813	0.0207487	0.0338525	0.0255748	0.0383245	0.0425416	0.0400983	0.035805	0.0428729	0.0307544	0.0403882	0.0493109	0.0247725	0.054256	0.0473259	0.0570456	0.0431797	0.0658202	0.0478527	0.0723542	0.0946764	0.0556355	0.0460816	0.0861555	0.0387138	0.0425723	0.0403819	0.0572501	0.0594427	0.0228289	0.0854946	0.0584216	0.0768283	0.0684168
Eubacterium_dolichum_DSM_3991	0.00912788	0.00792411	0.0089444	0.0122346	0.0157595	0.011215	0.0182585	0.0216948	0.0136705	0.0240355	0.0174908	0.00914273	0.0148993	0.0326453	0.0339104	0.0177811	0.0344441	0.0317715	0.0217901	0.0334498	0.028892	0.0345253	0.0211729	0.0415137	0.024431	0.043465	0.0380511	0.026121	0.0404496	0.0280349	0.0505147	0.0467459	0.0512838	0.0454134	0.0644772	0.0403232	0.0427552	0.0735605	0.0772617	0.0419686	0.0440417	0.0712621	0.0929369	0.0958497	0.0303039	0.0706187	0.108584	0.0881335	0.0666339
Bifidobacterium_breve_DSM_20213	0.00662224	0.00756537	0.00769534	0.0138584	0.00874231	0.0105837	0.0130998	0.0192897	0.0122911	0.0208837	0.0203851	0.0121524	0.0156515	0.0280167	0.0268958	0.0179362	0.0184467	0.0299826	0.0200188	0.0250718	0.0260875	0.0381881	0.025208	0.0311429	0.0303623	0.0386049	0.0326862	0.0198333	0.0449695	0.0288113	0.049733	0.0516282	0.0516406	0.0572009	0.0466398	0.0664486	0.0449064	0.0477272	0.0595408	0.0330419	0.0422421	0.0542921	0.0612138	0.0643744	0.0294597	0.0820045	0.102204	0.0847004	0.0701927
Lactobacillus_acidophilus_NCFM	0.00603483	0.0082996	0.00958321	0.00688585	0.0101936	0.0108354	0.0118507	0.0156694	0.00269153	0.0163724	0.00943235	0.00199571	0.00333333	0.0088952	0.0134419	0.00509534	0.00549745	0.0183354	0.00469048	0.0104657	0.0137724	0.0186792	0.0135725	0.0155592	0.012667	0.017851	0.019504	0.0025892	0.0172729	0.00471166	0.0165579	0.0084851	0.0155569	0.0114734	0.0177646	0.0162526	0.00924534	0.0109136	0.0232763	0.00943579	0.00738087	0.0717114	0.0207243	0.0197282	0.032082	0.0303592	0.0210582	0.0159906	0.0228966
Klebsiella_pneumoniae_342	0.00688806	0.0092796	0.0112894	0.0106356	0.0119659	0.012661	0.00895418	0.015861	0.014417	0.0115566	0.019806	0.0109276	0.00901593	0.0230783	0.0208021	0.0229013	0.00654194	0.0189217	0.00626446	0.0226374	0.0309961	0.0222319	0.0210408	0.0279752	0.0186999	0.0348271	0.021659	0.0245106	0.034943	0.0102618	0.0295788	0.0284707	0.0310346	0.0153343	0.0254509	0.0180495	0.0248527	0.0230245	0.0385994	0.0188766	0.0229625	0.00767577	0.0206422	0.0184533	0.00756667	0.0251479	0.0562972	0.0332307	0.0308433
Lactobacillus_johnsonii_NCC_533	0.00567632	0.00155033	0.00312182	0.000903294	0.000817845	0.0106319	0.00954319	0.0145496	0.000993409	0.000916171	0.00169308	0.000391694	0.00124894	0.0153404	0.0036763	0.00619713	0.0226013	0.00146228	0.00233701	0.0073674	0.00400645	0.0081591	0.00221571	0.0136165	0.0020108	0.0109173	0.0116126	0.00199333	0.00784499	0.0018106	0.0101645	0.00389677	0.00512572	0.0100378	0.00953141	0.0302347	0.00389843	0.00323605	0.00940573	0.0238975	0.00378283	0.0227874	0.0641209	0.0560599	0.00168855	0.0185249	0.00458109	0.00623723	0.0752384
Collinsella_stercoris_DSM_13279	0.00641177	0.00862491	0.0105948	0.00599584	0.0115059	0.0118837	0.0126723	0.00832979	0.0156691	0.00896355	0.0100368	0.00737981	0.0105391	0.014507	0.0123545	0.0127518	0.0254094	0.0136748	0.028777	0.0215261	0.0156589	0.0151628	0.0160662	0.0257462	0.0176794	0.0178151	0.0212385	0.0192706	0.0227217	0.0214811	0.0236523	0.0501659	0.0335514	0.0318271	0.0333292	0.0350841	0.03011	0.0566126	0.0459198	0.0314354	0.033417	0.0278792	0.0517928	0.0386717	0.0298097	0.0637622	0.0474621	0.0601724	0.0424095
Anaerostipes_caccae_DSM_14662	0.00546615	0.0070673	0.00782816	0.0104614	0.0102968	0.00922148	0.013198	0.0135162	0.0103147	0.0123492	0.0133088	0.00796266	0.0112516	0.0195919	0.0199458	0.0183247	0.021657	0.0194419	0.020274	0.026569	0.022067	0.0248108	0.0166949	0.0323624	0.0180343	0.0308905	0.0347033	0.0155512	0.0295156	0.020104	0.0409354	0.0385547	0.0402996	0.0386817	0.0530094	0.0440644	0.0320003	0.0540605	0.0606787	0.0275741	0.033554	0.0466109	0.0747395	0.0757276	0.025411	0.0560432	0.0698102	0.06526	0.0797929
Streptococcus_sanguinis_SK36	0.00563203	0.00540973	0.00857613	0.0102602	0.00643218	0.0101849	0.0110328	0.0140092	0.0132935	0.00946964	0.0124865	0.00688534	0.0114712	0.015224	0.020398	0.0203168	0.0132866	0.0218295	0.0153173	0.0230885	0.0255873	0.0267774	0.0254502	0.0238175	0.0196486	0.0248893	0.0304047	0.016057	0.028236	0.0335614	0.0334894	0.0286936	0.0487781	0.0299233	0.0379644	0.0559266	0.0333427	0.0358756	0.0486664	0.0265078	0.0319837	0.0259009	0.0373557	0.0378149	0.0233235	0.0600298	0.044763	0.0549698	0.0457199
Streptococcus_infantarius_infantarius_ATCC_BAA_102	0.00503161	0.00370317	0.00369739	0.00668834	0.00906387	0.00634918	0.00997036	0.0126031	0.00564195	0.0135129	0.00709714	0.00428423	0.0072113	0.0181405	0.0182051	0.00895325	0.0199399	0.0188241	0.0120172	0.0161178	0.0114127	0.0184456	0.0100012	0.0245367	0.011627	0.0214772	0.0181138	0.0112429	0.0150616	0.0139089	0.0258428	0.0206013	0.023349	0.0200679	0.0299593	0.0223633	0.0202588	0.0474733	0.0340413	0.0181443	0.0232505	0.0493098	0.0559252	0.0565321	0.0162481	0.0302142	0.0782776	0.039978	0.0360114
Pediococcus_pentosaceus_ATCC_25745	0.00410119	0.000580028	0.00677894	0.0073896	0.000650772	0.0076555	0.00809173	0.00667765	0.0100053	0.000646058	0.00189536	0.000662767	0.00111504	0.00248608	0.00949179	0.0168095	0.0014904	0.0112146	0.00160988	0.00723091	0.0118756	0.0147066	0.0133417	0.0064988	0.00231153	0.00638704	0.00996339	0.00151323	0.004701	0.0123126	0.00772311	0.00310416	0.0164562	0.00356807	0.00639518	0.040208	0.00333911	0.00743295	0.00885728	0.0023267	0.00371762	0.00277567	0.00387974	0.00314973	0.00289582	0.0166125	0.00410765	0.00690824	0.00698773
Haemophilus_influenzae_NTHi_86_028NP	0.00468031	0.00655612	0.00685002	0.00848813	0.00829545	0.0071775	0.00963272	0.0123213	0.010047	0.0104994	0.0143958	0.00783065	0.012378	0.0177794	0.0177997	0.0128977	0.0177272	0.0190263	0.0198855	0.02144	0.021899	0.0210677	0.0190319	0.0235905	0.0235942	0.0259342	0.0275919	0.0200749	0.0301213	0.0205794	0.0350103	0.0353406	0.0423593	0.0346498	0.0431311	0.045529	0.0360065	0.0319055	0.0534018	0.030446	0.0283889	0.0315681	0.0390385	0.046521	0.028081	0.0563347	0.0459795	0.0589835	0.0462215
Collinsella_intestinalis_DSM_13280	0.00412397	0.00555039	0.00600229	0.00709872	0.0074226	0.00719833	0.00815502	0.00989832	0.00932027	0.00956354	0.0118761	0.009743	0.011149	0.015052	0.0146603	0.0155505	0.0132694	0.0162935	0.0141597	0.018151	0.0185304	0.0160403	0.0186966	0.0200849	0.0211803	0.0215084	0.0233592	0.0205867	0.027063	0.0225703	0.0284026	0.0272596	0.0361147	0.0326438	0.0365146	0.0387111	0.0295425	0.036609	0.0425173	0.0284426	0.0302857	0.0267534	0.0372642	0.0414034	0.0347628	0.0503901	0.0467949	0.049076	0.0421171
Actinomyces_odontolyticus_ATCC_17982	0.00389403	0.00459105	0.00628807	0.00708002	0.0058949	0.00726037	0.00775612	0.0099664	0.00953203	0.00875787	0.0107133	0.00703434	0.0103901	0.0133307	0.0143792	0.0152017	0.0124299	0.0154488	0.0138032	0.0172632	0.0176328	0.0184887	0.0180922	0.0185187	0.0182705	0.0209536	0.0222166	0.0166621	0.0243951	0.0254408	0.0281897	0.0257129	0.0350087	0.0287682	0.0329165	0.0370896	0.0301798	0.0357098	0.0424305	0.0283413	0.0310081	0.0267455	0.0355646	0.0353151	0.023515	0.0526964	0.0475996	0.0504887	0.0454134
Helicobacter_pullorum_MIT_98_5489	0.00340911	0.00177233	0.00423796	0.00926367	0.00752939	0.00959701	0.000980763	0.00084713	0.000499672	0.0150076	0.001716	0.000157613	0.00123867	0.00653569	0.0137263	0.000555372	0.000944505	0.0128175	0.010651	0.00739926	0.00408757	0.0132786	0.00887977	0.00283974	0.015603	0.00206507	0.0031	0.00293799	0.00958413	0.00119628	0.0133862	0.00150127	0.00753637	0.00276998	0.0111109	0.00188714	0.00227912	0.0026881	0.00937453	0.0542558	0.0543341	0.0333742	0.00126345	0.00128346	0.000801505	0.00131459	0.00208419	0.00465623	0.0104537
Butyrivibrio_fibrisolvens_16_4	0.0042199	0.00566672	0.0067911	0.00760349	0.00755488	0.0078472	0.00831708	0.0106986	0.0102949	0.0102909	0.0124429	0.00979879	0.0135131	0.0153675	0.0154357	0.0159429	0.0166944	0.0166882	0.0188186	0.0185315	0.0189282	0.0179649	0.019626	0.0205197	0.0228967	0.0234409	0.0238488	0.0255499	0.0277368	0.0281406	0.0302608	0.0331731	0.0375808	0.0386115	0.03728	0.0402534	0.038907	0.0407274	0.0470517	0.0413575	0.0431502	0.0281601	0.0462786	0.0477726	0.0341893	0.0586759	0.0583344	0.0615159	0.0451679
Enterobacter_cancerogenus_ATCC_35316	0.00362138	0.00486299	0.00322064	0.00652507	0.00595151	0.00484847	0.00709203	0.00918119	0.0062733	0.00876291	0.0097974	0.00320257	0.00825228	0.0111132	0.0132464	0.0138192	0.00654913	0.0141011	0.0112086	0.0159031	0.0162436	0.0170777	0.016837	0.0176141	0.0155929	0.0201049	0.017971	0.0160169	0.0216789	0.0122816	0.0232879	0.0160563	0.0240471	0.0149408	0.0300957	0.0274117	0.0191365	0.0187622	0.0382523	0.0108293	0.0155978	0.00805261	0.018316	0.0187915	0.0159353	0.0305467	0.0222995	0.0313608	0.0207589
Lactobacillus_sakei_sakei_23K	0.00327089	0.0044799	0.00529783	0.00428918	0.00408907	0.00390716	0.0049345	0.0090206	0.00527197	0.00900015	0.0104744	0.00418024	0.00546574	0.0129572	0.0130147	0.00687829	0.00660965	0.0142001	0.0137746	0.0156249	0.0127608	0.0173314	0.0103042	0.0101913	0.00871595	0.0116614	0.0133632	0.00888896	0.0200742	0.0130526	0.0255146	0.0219753	0.0230943	0.0145065	0.0276117	0.0283631	0.0175463	0.0184237	0.0288208	0.00960696	0.015225	0.0311457	0.0159409	0.0173917	0.0175027	0.0235919	0.0371435	0.0493653	0.0208032
Lactobacillus_gasseri_ATCC_33323	0.00321305	0.00431467	0.00171085	0.00387981	0.00553712	0.002154	0.00633942	0.00644164	0.00260745	0.00873471	0.00551646	0.00176712	0.00322129	0.00583112	0.0116709	0.0120139	0.00453388	0.0107492	0.014231	0.0135777	0.014412	0.0101715	0.014702	0.015628	0.0143179	0.011508	0.0104068	0.0105755	0.0121028	0.00547991	0.0124883	0.00934396	0.0120089	0.0094915	0.0197609	0.0315007	0.0095241	0.00954357	0.0233999	0.00755578	0.00882832	0.00912183	0.013727	0.0126375	0.00601297	0.0136893	0.0117865	0.0161914	0.0137849
Fusobacterium_nucleatum_nucleatum_ATCC_25586	0.00260009	0.00213936	0.00448695	0.00496297	0.0023194	0.00346554	0.00543453	0.00698322	0.00670886	0.00274312	0.00812175	0.0070471	0.00381705	0.0100307	0.0100752	0.00457858	0.0103603	0.010859	0.00603855	0.0120959	0.00735998	0.013145	0.0128103	0.0084989	0.0146345	0.00811477	0.00963832	0.00501654	0.011374	0.00668795	0.0165975	0.0101734	0.0245298	0.0117182	0.0129325	0.0191828	0.0112922	0.0137933	0.0168964	0.0098394	0.0233944	0.00972485	0.0150069	0.016182	0.0293923	0.0267848	0.0151689	0.0221814	0.0452084
Lactococcus_lactis_cremoris_MG1363	0.00270558	0.00327906	0.0039678	0.00462354	0.00469918	0.00427075	0.00540456	0.00601284	0.00525412	0.00697328	0.00807696	0.00578162	0.0077135	0.00978127	0.00969874	0.00711638	0.00902871	0.00866927	0.0097837	0.0120292	0.0122867	0.0121049	0.010703	0.012217	0.011585	0.015165	0.0154808	0.0115005	0.0180046	0.0134838	0.0194782	0.0211643	0.0234162	0.0184873	0.0241993	0.0225444	0.0218185	0.0220591	0.0305423	0.0191473	0.0238224	0.0163262	0.0239987	0.0254154	0.0154591	0.0262465	0.0242514	0.0350456	0.0401843
Candidatus_Sulcia_muelleri_GWSS	0.00285207	0.00382993	0.00469039	0.00513891	0.00510767	0.00532383	0.00562719	0.00723079	0.00695793	0.00722381	0.00840968	0.00686659	0.00913297	0.0103863	0.0104324	0.0115135	0.0112831	0.0114001	0.0128424	0.0125247	0.0127929	0.0125964	0.0132645	0.0138722	0.015475	0.0158668	0.0161185	0.0179496	0.0187462	0.0190192	0.0204521	0.0224204	0.0253994	0.0264009	0.0251961	0.0274301	0.0262958	0.0275594	0.0318005	0.0294634	0.0301071	0.0230038	0.0318664	0.0322877	0.0278028	0.039901	0.0437542	0.0415763	0.0348568
Clostridium_difficile_630	0.00257224	0.00345415	0.00424523	0.00463471	0.00462449	0.00474146	0.00507508	0.00652134	0.00627525	0.00664051	0.00758457	0.00603101	0.00821419	0.00936724	0.00940881	0.0101975	0.0101761	0.0102049	0.0115824	0.0112959	0.0115377	0.0116389	0.0118841	0.0125112	0.0139567	0.01431	0.0145371	0.0160443	0.016907	0.0171531	0.0184455	0.0202207	0.0229074	0.0238106	0.022724	0.0249548	0.0237158	0.0246594	0.0286804	0.0264112	0.0269816	0.0226354	0.0287107	0.0291198	0.0238986	0.0362188	0.0398164	0.0374971	0.0335148
Lactobacillus_fermentum_IFO_3956	0.00189064	0.00253886	0.00233107	0.002237	0.00204109	0.00273693	0.00373027	0.0047933	0.00187061	0.00249148	0.00388519	0.000876045	0.00233497	0.00688508	0.00643218	0.00768008	0.0057708	0.00449152	0.00542245	0.00830267	0.00739064	0.00933557	0.00567954	0.00919593	0.0060424	0.0105181	0.010685	0.00562727	0.0124269	0.00421775	0.0135577	0.00689856	0.0099758	0.0126311	0.0164259	0.0185358	0.0069387	0.00677885	0.0180777	0.0119342	0.0070593	0.0138242	0.0173004	0.0149741	0.00389577	0.0189695	0.00788632	0.0120415	0.0231788
Clostridium_hylemonae_DSM_15053	0.00226831	0.00304601	0.00373204	0.00408708	0.00407807	0.00423128	0.00447542	0.00575079	0.00553377	0.00570635	0.00668838	0.00561646	0.00726363	0.00826042	0.00829707	0.00911011	0.00897368	0.0090293	0.0102138	0.00996117	0.0101744	0.00991576	0.0105495	0.0110329	0.0123076	0.0126192	0.0128194	0.0142688	0.0149093	0.0151263	0.016266	0.0178314	0.0202007	0.0209971	0.020039	0.0219998	0.0209136	0.0218596	0.0252916	0.0235792	0.0238256	0.0203278	0.025344	0.025679	0.0237344	0.0320411	0.0346686	0.0330664	0.0288028
Methanosphaera_stadtmanae_DSM_3091	0.00211414	0.00283331	0.00241389	0.00380929	0.00380089	0.00377278	0.00417124	0.00535992	0.00511739	0.00594369	0.00623379	0.0049105	0.00676995	0.00769898	0.00773315	0.00678179	0.00550015	0.00733551	0.00584404	0.00928414	0.00948289	0.0104982	0.00983246	0.010283	0.0107462	0.0117615	0.0119481	0.00950828	0.0138959	0.0121362	0.0151604	0.0130095	0.0188277	0.0112797	0.018677	0.0143536	0.0190111	0.018982	0.0235726	0.0122329	0.0121299	0.00768705	0.00935324	0.0136468	0.0111851	0.0156381	0.013586	0.0292846	0.0166823
Campylobacter_hominis_ATCC_BAA_381	0.00199448	0.0026783	0.00329672	0.00359369	0.00358577	0.00269812	0.00393515	0.00505656	0.00486574	0.00353782	0.00588097	0.00368762	0.00452859	0.00726323	0.00729546	0.00792469	0.00476813	0.00813273	0.00886379	0.00875867	0.00894617	0.00990182	0.00927596	0.00918187	0.0072381	0.0110958	0.0112718	0.00521652	0.0131094	0.0131413	0.0143024	0.0096129	0.0143811	0.0120403	0.0176199	0.0132271	0.0126246	0.0186552	0.0222384	0.00922519	0.0184124	0.00911144	0.0132237	0.0126459	0.0177292	0.0164189	0.0149788	0.0203043	0.0272326
Porphyromonas_gingivalis_ATCC_33277	0.00182535	0.00245118	0.00301716	0.00328895	0.0032817	0.0034073	0.00360145	0.00462776	0.00445313	0.00472103	0.00538226	0.00432543	0.00584518	0.00664731	0.00667681	0.00731116	0.00722129	0.00735922	0.00821923	0.00801594	0.00818754	0.00818679	0.00844827	0.00887835	0.00985109	0.0101549	0.010316	0.0109383	0.0119978	0.0120554	0.0130895	0.0143493	0.0162558	0.0168968	0.0161257	0.0174334	0.0168295	0.0176791	0.0203526	0.0184874	0.0192906	0.0155075	0.0203948	0.0206644	0.0188063	0.0255443	0.0282321	0.0266092	0.0235284
Lactobacillus_casei_casei_BL23	0.00137479	0.000804055	0.00227241	0.00247711	0.00247165	0.00052542	0.00142591	0.00348546	0.00124953	0.00401242	0.00405372	0.000916476	0.00137038	0.00500651	0.00502872	0.001365	0.00159791	0.00561856	0.00619042	0.00603731	0.0059432	0.00168035	0.00639387	0.00668685	0.00194532	0.00764828	0.00776962	0.00781774	0.00504622	0.00158998	0.00985855	0.00337277	0.0122433	0.00438936	0.0069698	0.0134784	0.00343612	0.0122533	0.0128569	0.0130643	0.00243056	0.00225975	0.0153606	0.00373566	0.0038407	0.0174584	0.00606161	0.00694526	0.0175267
Clostridium_phytofermentans_ISDg	0.00161028	0.00216237	0.00266166	0.00290143	0.00289503	0.00300583	0.0031771	0.00408249	0.00392844	0.00418434	0.00474809	0.00414817	0.00515646	0.00586408	0.0058901	0.00650821	0.00637043	0.00654463	0.00725079	0.00707145	0.00722284	0.00713582	0.00748909	0.00783225	0.00873718	0.00895837	0.00910049	0.0102627	0.0105841	0.0107382	0.0115472	0.0126585	0.0143405	0.0149059	0.0142257	0.0156561	0.0148466	0.015582	0.0179545	0.016973	0.0168913	0.0157294	0.0179917	0.0182296	0.0185272	0.0227461	0.0259442	0.0234739	0.0209266
Enterococcus_faecalis_TX1322	0.00139417	0.00190726	0.00234517	0.00255912	0.00255114	0.00238587	0.00280227	0.00338287	0.00342477	0.0035293	0.00418792	0.00317273	0.00432283	0.00497168	0.00490328	0.0056993	0.00555009	0.00494188	0.00639536	0.00623717	0.0063707	0.00611622	0.0060445	0.00690821	0.00702329	0.00786986	0.00802683	0.00771455	0.00933541	0.00870992	0.0101849	0.0111651	0.0126486	0.012769	0.0125474	0.0137821	0.0120373	0.0124409	0.0158363	0.0115565	0.0143506	0.0109429	0.0157664	0.0158041	0.0120957	0.0197122	0.0193572	0.0195526	0.0216432
Clostridium_perfringens_ATCC_13124	0.00152628	0.00204957	0.00214304	0.00275007	0.00274401	0.00207879	0.00301138	0.00386953	0.00333806	0.00442129	0.00450041	0.00291766	0.00420043	0.00555819	0.00558285	0.00548341	0.00546518	0.00623769	0.00631674	0.00670257	0.00684606	0.0074304	0.00586038	0.00742369	0.00733665	0.00849107	0.00862577	0.00928256	0.010032	0.00717008	0.0109449	0.0111466	0.0135924	0.0107827	0.0134836	0.0137719	0.0121822	0.0102881	0.0170179	0.0127412	0.012886	0.00994573	0.0142269	0.0142391	0.00997969	0.0172601	0.0154587	0.0192043	0.0168609
Leuconostoc_mesenteroides_mesenteroides_ATCC_8293	0.00118554	0.00159201	0.0019596	0.00213613	0.00213142	0.00183173	0.00233909	0.00300567	0.00254762	0.00327618	0.0034957	0.00283921	0.00379636	0.00431733	0.00433649	0.00454848	0.00469012	0.00484248	0.00533828	0.00520624	0.00531769	0.00563824	0.00551372	0.00548296	0.00643261	0.00659546	0.00670009	0.00559777	0.00777508	0.00628539	0.00850147	0.00931964	0.0105579	0.00885958	0.0104734	0.011623	0.00924585	0.0114823	0.0132187	0.00923606	0.00979198	0.00858518	0.0118626	0.0111324	0.0124622	0.0124444	0.0189439	0.0148854	0.0125341
Lactobacillus_ultunensis_DSM_16047	0.000884903	0.00148955	0.00140023	0.00127551	0.000838628	0.00207057	0.00169167	0.00281223	0.00123593	0.00150136	0.00231329	0.000484542	0.00157981	0.00403948	0.0040574	0.00333327	0.00349362	0.00231825	0.0022213	0.00457929	0.00497546	0.00547763	0.00320472	0.00406709	0.00315824	0.00617099	0.00575033	0.00145724	0.00729087	0.00231562	0.00795433	0.00391344	0.00714297	0.00800984	0.00921918	0.010875	0.00479675	0.00353519	0.0100149	0.00839465	0.00428626	0.0137795	0.0123936	0.0125575	0.00300994	0.0156686	0.0103826	0.00960463	0.0181263
Citrobacter_koseri_ATCC_BAA_895	0.00126427	0.00169773	0.00156187	0.00216897	0.00227296	0.00168746	0.00249443	0.00308517	0.00250156	0.00329145	0.00372785	0.00172799	0.00320886	0.00433775	0.00462448	0.00504434	0.00410844	0.00458575	0.00569279	0.00555199	0.00567084	0.00564964	0.00560693	0.00614931	0.00632729	0.00703346	0.00714504	0.00696779	0.00791141	0.00585932	0.00906605	0.00844868	0.0108283	0.00860967	0.011169	0.0123949	0.00892574	0.00947552	0.0140966	0.00765888	0.00997747	0.00743642	0.0128665	0.0113028	0.00746633	0.0125045	0.0122795	0.0155308	0.0155542
Desulfovibrio_vulgaris_Miyazaki_F	0.00124774	0.00167553	0.00205257	0.00224819	0.00224324	0.00232909	0.00246181	0.00316336	0.00304398	0.00328045	0.0036791	0.0033103	0.00399553	0.00454384	0.004564	0.00510968	0.00493619	0.00504841	0.00561834	0.00547937	0.00559668	0.00564329	0.00580299	0.00606889	0.00677008	0.00694147	0.0070516	0.00782294	0.00820118	0.00832058	0.00894748	0.00980859	0.0111118	0.01155	0.0110229	0.0119618	0.011504	0.0120625	0.0139122	0.013163	0.0131863	0.0131247	0.0139411	0.0141254	0.0167514	0.017625	0.0202944	0.018189	0.0179239
Proteus_mirabilis_HI4320	0.0010094	0.0014874	0.00163951	0.00192907	0.00190419	0.0018518	0.00197736	0.00114893	0.00158404	0.00119819	0.00326601	0.00044202	0.00172949	0.00388959	0.00378166	0.0038125	0.00402227	0.00399213	0.00456828	0.00486414	0.00496828	0.00508542	0.0046229	0.00477278	0.00215308	0.00589421	0.00625983	0.00492108	0.00728035	0.00231844	0.00785235	0.00541728	0.00682714	0.00935785	0.00978525	0.0108593	0.00457448	0.00458033	0.0118417	0.00245353	0.00478182	0.0117839	0.0123757	0.0105429	0.00197535	0.015646	0.00647586	0.010517	0.0189063
Lactobacillus_helveticus_DPC_4571	0.000804306	0.00131281	0.00126708	0.00119973	0.000854585	0.00182489	0.00153277	0.00247855	0.00125772	0.00139563	0.00218958	0.000604263	0.00160855	0.00356018	0.00357598	0.00310457	0.00317546	0.00214698	0.00226209	0.00422614	0.0043851	0.00485461	0.00301012	0.00367621	0.00293137	0.00543878	0.00529626	0.0017151	0.00642579	0.002376	0.00701053	0.0039864	0.00677361	0.00726833	0.00851088	0.00958462	0.00488342	0.00362437	0.00932172	0.00790793	0.00451106	0.0121403	0.0109231	0.0110675	0.00262978	0.0138095	0.0101966	0.00900519	0.0166424
Anaerofustis_stercorihominis_DSM_17244	0.000940439	0.00126287	0.00155447	0.0016945	0.00169076	0.00175547	0.0018555	0.00238427	0.0022943	0.00256925	0.002773	0.00270587	0.0030115	0.00342476	0.00343996	0.00385455	0.00372048	0.00379863	0.00423463	0.00412989	0.0042183	0.00426032	0.0043738	0.00457422	0.00510272	0.0052319	0.0053149	0.00596081	0.00618136	0.00627135	0.00674386	0.00739289	0.00837518	0.0087054	0.00830814	0.00913173	0.00867074	0.00910845	0.0104859	0.00983291	0.00993872	0.0104056	0.0105076	0.0106465	0.0116663	0.0132842	0.0158429	0.0137093	0.013184
Finegoldia_magna_ATCC_29328	0.000793944	0.00106615	0.00131233	0.00143054	0.00142739	0.00148202	0.00156647	0.00201287	0.00193691	0.0021932	0.00234104	0.00191988	0.00254239	0.00289128	0.00290411	0.00325412	0.00314093	0.00323764	0.00344321	0.00348657	0.00356121	0.00385636	0.00369249	0.00386168	0.00430786	0.00441691	0.00448698	0.00506001	0.00521848	0.00529445	0.00569335	0.00624128	0.00707055	0.00734933	0.00701396	0.00774129	0.00732008	0.00768961	0.00885245	0.0080334	0.00783888	0.00915477	0.00880674	0.00898808	0.00896872	0.0112149	0.0127713	0.0115738	0.0111908
Campylobacter_concisus_13826	0.000733752	0.000994911	0.00117405	0.00133495	0.00133201	0.00135607	0.00146179	0.00187836	0.00180748	0.0018244	0.00218461	0.00164703	0.0023232	0.00269808	0.00271005	0.00262199	0.00293105	0.00302792	0.00333611	0.00325359	0.00332324	0.00302046	0.00344575	0.00360363	0.00402	0.00412177	0.00418716	0.00396048	0.00486977	0.004568	0.00531291	0.00582422	0.00659809	0.00685824	0.00654528	0.00726368	0.00683094	0.0066699	0.00826092	0.00542362	0.00776528	0.00519627	0.00718031	0.00838748	0.00466983	0.00914002	0.0102836	0.0108004	0.0116405
Pseudomonas_aeruginosa_LESB58	0.000647723	0.000869798	0.00103193	0.00116708	0.0011645	0.00120907	0.00127797	0.00164215	0.00158019	0.00158483	0.00190989	0.00200542	0.00207415	0.00235879	0.00236925	0.00218932	0.00248388	0.00234802	0.00282164	0.00284444	0.00290534	0.00268555	0.00301243	0.00315047	0.00351447	0.00356445	0.00366061	0.00364229	0.00425738	0.00431936	0.0046448	0.00509181	0.00576836	0.00531224	0.00572219	0.00519918	0.00597193	0.0062734	0.00722208	0.00453572	0.00541318	0.00361925	0.00676835	0.00728532	0.00606491	0.00838285	0.00729705	0.00944222	0.0109614
Bifidobacterium_gallicum_DSM_20093	0.000587548	0.000788993	0.00097117	0.00105865	0.00105632	0.00109675	0.00115924	0.00143351	0.00143338	0.00171508	0.00173245	0.00142135	0.00185031	0.00213965	0.00214915	0.00239568	0.0023244	0.00240123	0.00264563	0.00258019	0.00263542	0.00291759	0.00273258	0.00285778	0.00307778	0.00326868	0.00332053	0.00346596	0.00386186	0.00376729	0.00421329	0.00461878	0.00523247	0.00543878	0.00519059	0.00576031	0.00541713	0.00569059	0.00655114	0.00578675	0.00620931	0.00733496	0.00656472	0.00665151	0.00681086	0.00829945	0.00993886	0.00856503	0.00907014
Lactobacillus_paracasei_ATCC_25302	0.000469895	0.000631001	0.000776698	0.000846664	0.000844797	0.000746357	0.000927111	0.00119131	0.00114636	0.0013444	0.00138554	0.00116831	0.00150471	0.0017112	0.00171879	0.00174861	0.00185896	0.00182569	0.00211585	0.00206352	0.00210769	0.00213521	0.00218539	0.00228553	0.00245633	0.00261414	0.00265561	0.00211182	0.00308855	0.00238604	0.0033696	0.00369389	0.00418469	0.00367128	0.0041512	0.00460683	0.00407658	0.00455108	0.00523931	0.00379928	0.00370056	0.00363964	0.00525017	0.00479027	0.00464767	0.00506347	0.00768439	0.00672376	0.00495547
Cronobacter_sakazakii_ATCC_BAA_894	0.000541863	0.000727645	0.00080177	0.000976339	0.000974186	0.000998832	0.00106911	0.00137377	0.00132193	0.0015138	0.00159775	0.001065	0.00173517	0.00197328	0.00198204	0.00222092	0.00214367	0.00220516	0.00243991	0.00237957	0.00243051	0.0026616	0.0025201	0.00263558	0.00294009	0.00301452	0.00306235	0.00345343	0.00356158	0.00331668	0.00388568	0.00425964	0.00482562	0.00429075	0.004787	0.00531241	0.00499592	0.00524812	0.00604176	0.00427777	0.00538472	0.00437977	0.00605428	0.00602531	0.00497022	0.00593438	0.0070057	0.00789905	0.00774469
Anaerococcus_hydrogenalis_DSM_7454	0.000547944	0.00073581	0.000905707	0.000987294	0.000985117	0.00102282	0.0010811	0.00138919	0.00133676	0.00151234	0.00161568	0.00147761	0.00175464	0.00199542	0.00200428	0.00224584	0.00216773	0.00223937	0.00246729	0.00240627	0.00245778	0.00268383	0.00254838	0.00266515	0.00297308	0.00304835	0.00309671	0.00346123	0.00360155	0.00365398	0.00392929	0.00430744	0.00487977	0.00507217	0.00484071	0.00537202	0.00505198	0.00530701	0.00610955	0.00578242	0.00579076	0.00653355	0.00612221	0.00620315	0.00662267	0.00774001	0.00872415	0.00798769	0.00811777
Lactobacillus_hilgardii_ATCC_8290	0.000390663	0.000524604	0.000542485	0.000703904	0.000620832	0.000729232	0.000770785	0.000990438	0.000953063	0.00101519	0.00115192	0.00104163	0.00125099	0.00142266	0.00142898	0.001301	0.00142247	0.00159045	0.00159365	0.00171558	0.0017523	0.00190733	0.0018169	0.00190015	0.00211969	0.00217336	0.00220784	0.00188938	0.00256777	0.00260515	0.00280143	0.00307104	0.00347909	0.00341815	0.00345124	0.00383005	0.00360187	0.0037837	0.00435588	0.00308908	0.00356495	0.00326065	0.0043649	0.00442261	0.00377804	0.00542894	0.00538674	0.00569492	0.00432288
Proteus_penneri_ATCC_35198	0.000426584	0.000572842	0.000705109	0.000768627	0.000766932	0.000779574	0.000841659	0.00108151	0.0010407	0.00116977	0.00125783	0.00119764	0.00136602	0.00155348	0.00156037	0.000821436	0.00168761	0.0016457	0.00181915	0.00187332	0.00191343	0.00210139	0.00195283	0.00207487	0.0023146	0.0023732	0.00241085	0.00266227	0.00280387	0.0016726	0.00305902	0.00224747	0.00379899	0.00394878	0.00376859	0.00341583	0.00359362	0.0037202	0.0047564	0.00154459	0.00200513	0.00137823	0.0021633	0.00262921	0.00197262	0.00283251	0.00210691	0.005373	0.00265921
Staphylococcus_saprophyticus_saprophyticus_ATCC_15305	0.000325504	0.000349132	0.000486388	0.000586498	0.000546499	0.000345559	0.000642225	0.000825241	0.000781098	0.000950158	0.000959786	0.00100779	0.000918406	0.00118537	0.00119063	0.00133413	0.00104764	0.00133029	0.00114449	0.00142943	0.00146003	0.00161636	0.00151386	0.00158322	0.00149466	0.00181086	0.00183959	0.00108327	0.00213949	0.00141744	0.00233418	0.00255882	0.0028988	0.0030131	0.0028756	0.00319123	0.00282989	0.00315261	0.00362935	0.00172966	0.00331788	0.00282996	0.00363687	0.00341577	0.00200201	0.00459792	0.00550616	0.00399189	0.00269121
[truncated: 67 more columns]
